# Supplementary material for: The pattern of neonatal admissions and mortality at a regional and district hospital in the Upper West Region of Ghana; a cross sectional study
Source: PLoS One. 2020 May 4;15(5):e0232406. doi: 10.1371/journal.pone.0232406 (PMC7197810; doi:10.1371/journal.pone.0232406)
Supplement: S1 Data — (XLSX) [file pone.0232406.s001.xlsx]

## Sheet: Sheet1
studyid	studyyear	studysite	childsex	gestationcat	birthweightcat	birthweightcat2	outcome	ChildAgeCat	OutcomeBinary	GestAge	HospDaysCatNew2
1	2017	WRH	Male	Pre-term	LBW	1.0-1.4 Kg	Expired	<=1 day	Expired	30-33 weeks	<=24 hrs
2	2017	WRH	Male	Pre-term	LBW	1.0-1.4 Kg	Discharged	<=1 day	Alive	<28 weeks	<=24 hrs
3	2017	WRH	Female	Term	NBW	>=2.5 Kg	Discharged	2-3 days	Alive	37-42 weeks	24-48 hrs
4	2017	WRH	Female	Term	NBW	>=2.5 Kg	Discharged	2-3 days	Alive	37-42 weeks	24-48 hrs
5	2017	WRH	Male	Pre-term	LBW	2.0-2.4 Kg	Discharged	7-14 days	Alive	28-29 weeks	24-48 hrs
6	2017	WRH	Female	Term	NBW	>=2.5 Kg	Expired	2-3 days	Expired	37-42 weeks	24-48 hrs
7	2017	WRH	Male	Pre-term	NBW	>=2.5 Kg	Discharged	7-14 days	Alive	34-36 weeks	24-48 hrs
8	2017	WRH	Male	Term	NBW	>=2.5 Kg	Discharged	7-14 days	Alive	37-42 weeks	24-48 hrs
9	2017	WRH	Female	Pre-term	NBW	>=2.5 Kg	Discharged	2-3 days	Alive	34-36 weeks	24-48 hrs
10	2017	WRH	Male	Term	NBW	>=2.5 Kg	Discharged	7-14 days	Alive	37-42 weeks	24-48 hrs
11	2017	WRH	Male	Term	NBW	>=2.5 Kg	Discharged	7-14 days	Alive	37-42 weeks	24-48 hrs
12	2017	WRH	Male	Pre-term	NBW	>=2.5 Kg	Discharged	<=1 day	Alive	28-29 weeks	24-48 hrs
13	2017	WRH	Female	Pre-term	LBW	1.5-1.9 Kg	Discharged	7-14 days	Alive	28-29 weeks	24-48 hrs
14	2017	WRH	Female	Pre-term	NBW	>=2.5 Kg	Discharged	4-6 days	Alive	34-36 weeks	24-48 hrs
15	2017	WRH	Female	Term	NBW	>=2.5 Kg	Discharged	<=1 day	Alive	37-42 weeks	3-6 days
16	2017	WRH	Female	Pre-term	NBW	>=2.5 Kg	Discharged	<=1 day	Alive	34-36 weeks	3-6 days
17	2017	WRH	Male	Term	NBW	>=2.5 Kg	Discharged	<=1 day	Alive	37-42 weeks	3-6 days
18	2017	WRH	Female	Pre-term	LBW	1.5-1.9 Kg	Discharged	<=1 day	Alive	28-29 weeks	3-6 days
19	2017	WRH	Female	Pre-term	LBW	1.5-1.9 Kg	Discharged	<=1 day	Alive	28-29 weeks	3-6 days
20	2017	WRH	Female	Pre-term	LBW	1.5-1.9 Kg	Discharged	2-3 days	Alive	30-33 weeks	3-6 days
21	2017	WRH	Male	Pre-term	LBW	2.0-2.4 Kg	Discharged	2-3 days	Alive	28-29 weeks	3-6 days
22	2017	WRH	Male	Pre-term	LBW	2.0-2.4 Kg	Discharged	<=1 day	Alive	34-36 weeks	3-6 days
23	2017	WRH	Male	Pre-term	LBW	2.0-2.4 Kg	Discharged	7-14 days	Alive	34-36 weeks	3-6 days
24	2017	WRH	Male	Pre-term	LBW	2.0-2.4 Kg	Discharged	7-14 days	Alive	28-29 weeks	3-6 days
25	2017	WRH	Male	Pre-term	NBW	>=2.5 Kg	Discharged	2-3 days	Alive	34-36 weeks	3-6 days
26	2017	WRH	Female	Pre-term	NBW	>=2.5 Kg	Refered/Absconded	2-3 days	Alive	30-33 weeks	3-6 days
27	2017	WRH	Male	Term	NBW	>=2.5 Kg	Discharged	7-14 days	Alive	37-42 weeks	3-6 days
28	2017	WRH	Female	Term	NBW	>=2.5 Kg	Discharged	2-3 days	Alive	37-42 weeks	3-6 days
29	2017	WRH	Male	Term	NBW	>=2.5 Kg	Discharged	2-3 days	Alive	37-42 weeks	3-6 days
30	2017	WRH	Female	Pre-term	LBW	2.0-2.4 Kg	Discharged	4-6 days	Alive	30-33 weeks	3-6 days
31	2017	WRH	Female	Pre-term	NBW	>=2.5 Kg	Discharged	<=1 day	Alive	30-33 weeks	3-6 days
32	2017	WRH	Female	Pre-term	NBW	>=2.5 Kg	Expired	<=1 day	Expired	30-33 weeks	3-6 days
33	2017	WRH	Male	Term	NBW	>=2.5 Kg	Discharged	2-3 days	Alive	37-42 weeks	3-6 days
34	2017	WRH	Female	Pre-term	NBW	>=2.5 Kg	Discharged	7-14 days	Alive	30-33 weeks	3-6 days
35	2017	WRH	Female	Pre-term	NBW	>=2.5 Kg	Discharged	7-14 days	Alive	34-36 weeks	3-6 days
36	2017	WRH	Male	Pre-term	LBW	2.0-2.4 Kg	Discharged	2-3 days	Alive	28-29 weeks	3-6 days
37	2017	WRH	Male	Pre-term	LBW	2.0-2.4 Kg	Discharged	2-3 days	Alive	34-36 weeks	3-6 days
38	2017	WRH	Female	Term	NBW	>=2.5 Kg	Discharged	<=1 day	Alive	37-42 weeks	3-6 days
39	2017	WRH	Female	Term	NBW	>=2.5 Kg	Discharged	<=1 day	Alive	37-42 weeks	3-6 days
40	2017	WRH	Male	Pre-term	NBW	>=2.5 Kg	Discharged	2-3 days	Alive	30-33 weeks	3-6 days
41	2017	WRH	Female	Pre-term	NBW	>=2.5 Kg	Discharged	7-14 days	Alive	34-36 weeks	3-6 days
42	2017	WRH	Female	Pre-term	NBW	>=2.5 Kg	Discharged	7-14 days	Alive	34-36 weeks	3-6 days
43	2017	WRH	Male	Term	NBW	>=2.5 Kg	Discharged	2-3 days	Alive	37-42 weeks	3-6 days
44	2017	WRH	Male	Term	NBW	>=2.5 Kg	Discharged	<=1 day	Alive	37-42 weeks	3-6 days
45	2017	WRH	Male	Term	LBW	2.0-2.4 Kg	Discharged	2-3 days	Alive	37-42 weeks	3-6 days
46	2017	WRH	Male	Pre-term	LBW	1.5-1.9 Kg	Discharged	<=1 day	Alive	28-29 weeks	3-6 days
47	2017	WRH	Male	Pre-term	NBW	>=2.5 Kg	Discharged	2-3 days	Alive	30-33 weeks	3-6 days
48	2017	WRH	Male	Pre-term	LBW	2.0-2.4 Kg	Discharged	2-3 days	Alive	28-29 weeks	3-6 days
49	2017	WRH	Female	Term	NBW	>=2.5 Kg	Discharged	<=1 day	Alive	37-42 weeks	3-6 days
50	2017	WRH	Male	Pre-term	NBW	>=2.5 Kg	Discharged	7-14 days	Alive	34-36 weeks	3-6 days
51	2017	WRH	Male	Pre-term	NBW	>=2.5 Kg	Discharged	2-3 days	Alive	34-36 weeks	3-6 days
52	2017	WRH	Female	Pre-term	LBW	2.0-2.4 Kg	Discharged	<=1 day	Alive	30-33 weeks	3-6 days
53	2017	WRH	Male	Pre-term	NBW	>=2.5 Kg	Discharged	<=1 day	Alive	30-33 weeks	3-6 days
54	2017	WRH	Female	Pre-term	LBW	1.0-1.4 Kg	Discharged	<=1 day	Alive	28-29 weeks	7-14
55	2017	WRH	Male	Pre-term	LBW	1.5-1.9 Kg	Discharged	<=1 day	Alive	28-29 weeks	7-14
56	2017	WRH	Male	Pre-term	LBW	1.5-1.9 Kg	Discharged	<=1 day	Alive	28-29 weeks	7-14
57	2017	WRH	Male	Pre-term	LBW	1.5-1.9 Kg	Discharged	<=1 day	Alive	28-29 weeks	7-14
58	2017	WRH	Female	Pre-term	NBW	>=2.5 Kg	Discharged	<=1 day	Alive	30-33 weeks	7-14
59	2017	WRH	Female	Pre-term	LBW	1.5-1.9 Kg	Discharged	2-3 days	Alive	28-29 weeks	7-14
60	2017	WRH	Female	Pre-term	LBW	1.5-1.9 Kg	Discharged	2-3 days	Alive	28-29 weeks	7-14
61	2017	WRH	Female	Pre-term	NBW	>=2.5 Kg	Discharged	<=1 day	Alive	34-36 weeks	7-14
62	2017	WRH	Female	Pre-term	LBW	1.0-1.4 Kg	Discharged	2-3 days	Alive	28-29 weeks	7-14
63	2017	WRH	Female	Pre-term	LBW	2.0-2.4 Kg	Discharged	<=1 day	Alive	28-29 weeks	7-14
64	2017	WRH	Female	Pre-term	NBW	>=2.5 Kg	Discharged	2-3 days	Alive	30-33 weeks	>14
65	2017	WRH	Male	Pre-term	LBW	1.0-1.4 Kg	Discharged	7-14 days	Alive	30-33 weeks	3-6 days
66	2017	WRH	Male	Term	LBW	2.0-2.4 Kg	Discharged	2-3 days	Alive	37-42 weeks	<=24 hrs
67	2017	WRH	Female	Pre-term	NBW	>=2.5 Kg	Discharged	7-14 days	Alive	34-36 weeks	<=24 hrs
68	2017	WRH	Female	Pre-term	NBW	>=2.5 Kg	Discharged	4-6 days	Alive	34-36 weeks	<=24 hrs
69	2017	WRH	Female	Term	LBW	1.0-1.4 Kg	Discharged	<=1 day	Alive	37-42 weeks	24-48 hrs
70	2017	WRH	Female	Pre-term	LBW	2.0-2.4 Kg	Discharged	7-14 days	Alive	30-33 weeks	24-48 hrs
71	2017	WRH	Male	Term	NBW	>=2.5 Kg	Discharged	4-6 days	Alive	37-42 weeks	24-48 hrs
72	2017	WRH	Female	Pre-term	NBW	>=2.5 Kg	Discharged	7-14 days	Alive	34-36 weeks	24-48 hrs
73	2017	WRH	Female	Pre-term	NBW	>=2.5 Kg	Discharged	7-14 days	Alive	34-36 weeks	24-48 hrs
74	2017	WRH	Female	Term	NBW	>=2.5 Kg	Discharged	2-3 days	Alive	37-42 weeks	3-6 days
75	2017	WRH	Female	Pre-term	LBW	1.0-1.4 Kg	Discharged	<=1 day	Alive	28-29 weeks	3-6 days
76	2017	WRH	Male	Pre-term	LBW	2.0-2.4 Kg	Discharged	2-3 days	Alive	30-33 weeks	3-6 days
77	2017	WRH	Male	Pre-term	LBW	2.0-2.4 Kg	Discharged	4-6 days	Alive	30-33 weeks	3-6 days
78	2017	WRH	Male	Pre-term	LBW	2.0-2.4 Kg	Discharged	<=1 day	Alive	28-29 weeks	3-6 days
79	2017	WRH	Female	Pre-term	NBW	>=2.5 Kg	Discharged	4-6 days	Alive	34-36 weeks	3-6 days
80	2017	WRH	Male	Pre-term	NBW	>=2.5 Kg	Discharged	<=1 day	Alive	34-36 weeks	3-6 days
81	2017	WRH	Female	Term	NBW	>=2.5 Kg	Discharged	2-3 days	Alive	37-42 weeks	3-6 days
82	2017	WRH	Male	Pre-term	NBW	>=2.5 Kg	Discharged	<=1 day	Alive	30-33 weeks	3-6 days
83	2017	WRH	Female	Pre-term	NBW	>=2.5 Kg	Discharged	2-3 days	Alive	28-29 weeks	3-6 days
84	2017	WRH	Female	Pre-term	LBW	2.0-2.4 Kg	Discharged	7-14 days	Alive	30-33 weeks	3-6 days
85	2017	WRH	Female	Pre-term	LBW	2.0-2.4 Kg	Discharged	2-3 days	Alive	28-29 weeks	3-6 days
86	2017	WRH	Male	Term	LBW	1.0-1.4 Kg	Discharged	2-3 days	Alive	37-42 weeks	3-6 days
87	2017	WRH	Male	Term	LBW	1.0-1.4 Kg	Discharged	<=1 day	Alive	37-42 weeks	3-6 days
88	2017	WRH	Female	Pre-term	LBW	2.0-2.4 Kg	Discharged	<=1 day	Alive	30-33 weeks	3-6 days
89	2017	WRH	Male	Pre-term	LBW	1.0-1.4 Kg	Discharged	4-6 days	Alive	34-36 weeks	3-6 days
90	2017	WRH	Male	Term	LBW	1.5-1.9 Kg	Discharged	<=1 day	Alive	37-42 weeks	3-6 days
91	2017	WRH	Female	Pre-term	LBW	1.5-1.9 Kg	Discharged	2-3 days	Alive	28-29 weeks	3-6 days
92	2017	WRH	Female	Pre-term	LBW	2.0-2.4 Kg	Discharged	2-3 days	Alive	28-29 weeks	3-6 days
93	2017	WRH	Male	Pre-term	LBW	2.0-2.4 Kg	Discharged	4-6 days	Alive	34-36 weeks	3-6 days
94	2017	WRH	Female	Term	LBW	2.0-2.4 Kg	Discharged	<=1 day	Alive	37-42 weeks	3-6 days
95	2017	WRH	Male	Term	LBW	2.0-2.4 Kg	Discharged	4-6 days	Alive	37-42 weeks	3-6 days
96	2017	WRH	Male	Pre-term	NBW	>=2.5 Kg	Discharged	7-14 days	Alive	28-29 weeks	3-6 days
97	2017	WRH	Female	Pre-term	NBW	>=2.5 Kg	Discharged	<=1 day	Alive	34-36 weeks	3-6 days
98	2017	WRH	Male	Pre-term	NBW	>=2.5 Kg	Discharged	7-14 days	Alive	34-36 weeks	3-6 days
99	2017	WRH	Male	Pre-term	NBW	>=2.5 Kg	Discharged	<=1 day	Alive	34-36 weeks	3-6 days
100	2017	WRH	Male	Term	NBW	>=2.5 Kg	Discharged	2-3 days	Alive	37-42 weeks	3-6 days
101	2017	WRH	Male	Term	NBW	>=2.5 Kg	Discharged	2-3 days	Alive	37-42 weeks	3-6 days
102	2017	WRH	Male	Pre-term	NBW	>=2.5 Kg	Discharged	2-3 days	Alive	34-36 weeks	3-6 days
103	2017	WRH	Female	Pre-term	NBW	>=2.5 Kg	Discharged	2-3 days	Alive	34-36 weeks	3-6 days
104	2017	WRH	Female	Pre-term	LBW	2.0-2.4 Kg	Discharged	2-3 days	Alive	28-29 weeks	3-6 days
105	2017	WRH	Male	Pre-term	LBW	1.5-1.9 Kg	Discharged	2-3 days	Alive	28-29 weeks	3-6 days
106	2017	WRH	Male	Pre-term	LBW	2.0-2.4 Kg	Discharged	<=1 day	Alive	30-33 weeks	3-6 days
107	2017	WRH	Female	Term	LBW	1.0-1.4 Kg	Discharged	<=1 day	Alive	37-42 weeks	3-6 days
108	2017	WRH	Female	Pre-term	LBW	2.0-2.4 Kg	Discharged	<=1 day	Alive	28-29 weeks	3-6 days
109	2017	WRH	Female	Term	LBW	2.0-2.4 Kg	Discharged	2-3 days	Alive	37-42 weeks	3-6 days
110	2017	WRH	Female	Pre-term	NBW	>=2.5 Kg	Discharged	<=1 day	Alive	28-29 weeks	3-6 days
111	2017	WRH	Male	Pre-term	LBW	2.0-2.4 Kg	Discharged	<=1 day	Alive	30-33 weeks	3-6 days
112	2017	WRH	Female	Pre-term	LBW	1.5-1.9 Kg	Discharged	7-14 days	Alive	28-29 weeks	3-6 days
113	2017	WRH	Female	Term	NBW	>=2.5 Kg	Discharged	<=1 day	Alive	37-42 weeks	3-6 days
114	2017	WRH	Female	Pre-term	NBW	>=2.5 Kg	Discharged	7-14 days	Alive	34-36 weeks	3-6 days
115	2017	WRH	Male	Pre-term	NBW	>=2.5 Kg	Discharged	<=1 day	Alive	30-33 weeks	7-14
116	2017	WRH	Female	Term	LBW	2.0-2.4 Kg	Discharged	<=1 day	Alive	37-42 weeks	7-14
117	2017	WRH	Female	Term	LBW	2.0-2.4 Kg	Discharged	2-3 days	Alive	37-42 weeks	7-14
118	2017	WRH	Male	Pre-term	LBW	1.0-1.4 Kg	Discharged	<=1 day	Alive	28-29 weeks	7-14
119	2017	WRH	Female	Pre-term	NBW	>=2.5 Kg	Discharged	2-3 days	Alive	34-36 weeks	7-14
120	2017	WRH	Male	Term	LBW	2.0-2.4 Kg	Discharged	2-3 days	Alive	37-42 weeks	7-14
121	2017	WRH	Male	Pre-term	LBW	1.5-1.9 Kg	Expired	<=1 day	Expired	28-29 weeks	<=24 hrs
122	2017	WRH	Male	Pre-term	LBW	1.5-1.9 Kg	Discharged	7-14 days	Alive	28-29 weeks	24-48 hrs
123	2017	WRH	Male	Pre-term	NBW	>=2.5 Kg	Discharged	4-6 days	Alive	30-33 weeks	24-48 hrs
124	2017	WRH	Male	Term	NBW	>=2.5 Kg	Discharged	2-3 days	Alive	37-42 weeks	24-48 hrs
125	2017	WRH	Female	Term	NBW	>=2.5 Kg	Discharged	<=1 day	Alive	37-42 weeks	24-48 hrs
126	2017	WRH	Female	Term	NBW	>=2.5 Kg	Discharged	<=1 day	Alive	37-42 weeks	24-48 hrs
127	2017	WRH	Female	Term	NBW	>=2.5 Kg	Discharged	7-14 days	Alive	37-42 weeks	24-48 hrs
128	2017	WRH	Female	Term	NBW	>=2.5 Kg	Discharged	<=1 day	Alive	37-42 weeks	24-48 hrs
129	2017	WRH	Female	Term	NBW	>=2.5 Kg	Discharged	7-14 days	Alive	37-42 weeks	24-48 hrs
130	2017	WRH	Male	Term	NBW	>=2.5 Kg	Discharged	2-3 days	Alive	37-42 weeks	24-48 hrs
131	2017	WRH	Male	Pre-term	LBW	1.0-1.4 Kg	Expired	<=1 day	Expired	<28 weeks	24-48 hrs
132	2017	WRH	Male	Pre-term	LBW	2.0-2.4 Kg	Discharged	<=1 day	Alive	34-36 weeks	24-48 hrs
133	2017	WRH	Female	Pre-term	LBW	1.5-1.9 Kg	Discharged	<=1 day	Alive	30-33 weeks	3-6 days
134	2017	WRH	Male	Pre-term	LBW	1.5-1.9 Kg	Discharged	2-3 days	Alive	28-29 weeks	3-6 days
135	2017	WRH	Female	Pre-term	LBW	1.5-1.9 Kg	Discharged	4-6 days	Alive	30-33 weeks	3-6 days
136	2017	WRH	Male	Term	LBW	2.0-2.4 Kg	Discharged	<=1 day	Alive	37-42 weeks	3-6 days
137	2017	WRH	Female	Pre-term	LBW	2.0-2.4 Kg	Discharged	2-3 days	Alive	28-29 weeks	3-6 days
138	2017	WRH	Female	Pre-term	LBW	2.0-2.4 Kg	Discharged	<=1 day	Alive	34-36 weeks	3-6 days
139	2017	WRH	Male	Pre-term	LBW	2.0-2.4 Kg	Expired	7-14 days	Expired	34-36 weeks	3-6 days
140	2017	WRH	Male	Term	NBW	>=2.5 Kg	Discharged	2-3 days	Alive	37-42 weeks	3-6 days
141	2017	WRH	Male	Pre-term	NBW	>=2.5 Kg	Discharged	4-6 days	Alive	34-36 weeks	3-6 days
142	2017	WRH	Male	Term	NBW	>=2.5 Kg	Discharged	2-3 days	Alive	37-42 weeks	3-6 days
143	2017	WRH	Female	Term	NBW	>=2.5 Kg	Discharged	7-14 days	Alive	37-42 weeks	3-6 days
144	2017	WRH	Male	Term	NBW	>=2.5 Kg	Discharged	2-3 days	Alive	37-42 weeks	3-6 days
145	2017	WRH	Male	Term	NBW	>=2.5 Kg	Discharged	7-14 days	Alive	37-42 weeks	3-6 days
146	2017	WRH	Female	Term	NBW	>=2.5 Kg	Discharged	2-3 days	Alive	37-42 weeks	3-6 days
147	2017	WRH	Female	Term	NBW	>=2.5 Kg	Discharged	<=1 day	Alive	37-42 weeks	3-6 days
148	2017	WRH	Male	Term	NBW	>=2.5 Kg	Discharged	2-3 days	Alive	37-42 weeks	3-6 days
149	2017	WRH	Female	Pre-term	NBW	>=2.5 Kg	Discharged	<=1 day	Alive	34-36 weeks	3-6 days
150	2017	WRH	Male	Term	NBW	>=2.5 Kg	Discharged	7-14 days	Alive	37-42 weeks	3-6 days
151	2017	WRH	Male	Pre-term	LBW	1.5-1.9 Kg	Discharged	2-3 days	Alive	28-29 weeks	3-6 days
152	2017	WRH	Female	Pre-term	NBW	>=2.5 Kg	Discharged	2-3 days	Alive	34-36 weeks	3-6 days
153	2017	WRH	Female	Term	NBW	>=2.5 Kg	Discharged	2-3 days	Alive	37-42 weeks	3-6 days
154	2017	WRH	Male	Term	NBW	>=2.5 Kg	Discharged	<=1 day	Alive	37-42 weeks	3-6 days
155	2017	WRH	Male	Term	NBW	>=2.5 Kg	Discharged	<=1 day	Alive	37-42 weeks	3-6 days
156	2017	WRH	Female	Term	NBW	>=2.5 Kg	Discharged	<=1 day	Alive	37-42 weeks	3-6 days
157	2017	WRH	Male	Term	NBW	>=2.5 Kg	Discharged	7-14 days	Alive	37-42 weeks	3-6 days
158	2017	WRH	Male	Term	NBW	>=2.5 Kg	Discharged	<=1 day	Alive	37-42 weeks	3-6 days
159	2017	WRH	Female	Pre-term	LBW	1.0-1.4 Kg	Discharged	<=1 day	Alive	28-29 weeks	3-6 days
160	2017	WRH	Male	Pre-term	LBW	1.0-1.4 Kg	Discharged	<=1 day	Alive	30-33 weeks	3-6 days
161	2017	WRH	Female	Pre-term	LBW	1.5-1.9 Kg	Discharged	<=1 day	Alive	28-29 weeks	3-6 days
162	2017	WRH	Female	Pre-term	LBW	1.5-1.9 Kg	Discharged	2-3 days	Alive	30-33 weeks	3-6 days
163	2017	WRH	Female	Pre-term	LBW	2.0-2.4 Kg	Discharged	<=1 day	Alive	34-36 weeks	3-6 days
164	2017	WRH	Female	Pre-term	LBW	2.0-2.4 Kg	Discharged	<=1 day	Alive	34-36 weeks	3-6 days
165	2017	WRH	Female	Pre-term	NBW	>=2.5 Kg	Discharged	2-3 days	Alive	34-36 weeks	3-6 days
166	2017	WRH	Female	Term	NBW	>=2.5 Kg	Discharged	<=1 day	Alive	37-42 weeks	3-6 days
167	2017	WRH	Male	Term	NBW	>=2.5 Kg	Discharged	<=1 day	Alive	37-42 weeks	3-6 days
168	2017	WRH	Male	Term	NBW	>=2.5 Kg	Discharged	2-3 days	Alive	37-42 weeks	3-6 days
169	2017	WRH	Male	Term	NBW	>=2.5 Kg	Discharged	2-3 days	Alive	37-42 weeks	3-6 days
170	2017	WRH	Male	Pre-term	NBW	>=2.5 Kg	Discharged	7-14 days	Alive	34-36 weeks	3-6 days
171	2017	WRH	Female	Term	NBW	>=2.5 Kg	Discharged	2-3 days	Alive	37-42 weeks	3-6 days
172	2017	WRH	Male	Pre-term	NBW	>=2.5 Kg	Discharged	2-3 days	Alive	34-36 weeks	3-6 days
173	2017	WRH	Male	Pre-term	LBW	2.0-2.4 Kg	Discharged	<=1 day	Alive	28-29 weeks	3-6 days
174	2017	WRH	Female	Pre-term	NBW	>=2.5 Kg	Discharged	2-3 days	Alive	30-33 weeks	3-6 days
175	2017	WRH	Female	Pre-term	NBW	>=2.5 Kg	Discharged	2-3 days	Alive	34-36 weeks	3-6 days
176	2017	WRH	Male	Pre-term	NBW	>=2.5 Kg	Discharged	7-14 days	Alive	28-29 weeks	3-6 days
177	2017	WRH	Male	Term	NBW	>=2.5 Kg	Refered/Absconded	4-6 days	Alive	37-42 weeks	3-6 days
178	2017	WRH	Female	Term	NBW	>=2.5 Kg	Discharged	2-3 days	Alive	37-42 weeks	3-6 days
179	2017	WRH	Male	Pre-term	LBW	1.5-1.9 Kg	Discharged	<=1 day	Alive	28-29 weeks	3-6 days
180	2017	WRH	Male	Pre-term	LBW	2.0-2.4 Kg	Discharged	4-6 days	Alive	28-29 weeks	3-6 days
181	2017	WRH	Female	Term	NBW	>=2.5 Kg	Discharged	<=1 day	Alive	37-42 weeks	3-6 days
182	2017	WRH	Male	Pre-term	NBW	>=2.5 Kg	Discharged	2-3 days	Alive	34-36 weeks	3-6 days
183	2017	WRH	Female	Term	NBW	>=2.5 Kg	Discharged	<=1 day	Alive	37-42 weeks	3-6 days
184	2017	WRH	Female	Term	NBW	>=2.5 Kg	Discharged	2-3 days	Alive	37-42 weeks	3-6 days
185	2017	WRH	Male	Term	NBW	>=2.5 Kg	Discharged	7-14 days	Alive	37-42 weeks	3-6 days
186	2017	WRH	Female	Term	LBW	2.0-2.4 Kg	Discharged	2-3 days	Alive	37-42 weeks	7-14
187	2017	WRH	Male	Term	NBW	>=2.5 Kg	Discharged	4-6 days	Alive	37-42 weeks	7-14
188	2017	WRH	Male	Pre-term	NBW	>=2.5 Kg	Discharged	<=1 day	Alive	30-33 weeks	7-14
189	2017	WRH	Female	Term	NBW	>=2.5 Kg	Discharged	2-3 days	Alive	37-42 weeks	7-14
190	2017	WRH	Male	Term	NBW	>=2.5 Kg	Discharged	<=1 day	Alive	37-42 weeks	7-14
191	2017	WRH	Male	Term	NBW	>=2.5 Kg	Expired	4-6 days	Expired	37-42 weeks	<=24 hrs
192	2017	WRH	Male	Term	NBW	>=2.5 Kg	Expired	<=1 day	Expired	37-42 weeks	<=24 hrs
193	2017	WRH	Male	Term	NBW	>=2.5 Kg	Discharged	<=1 day	Alive	37-42 weeks	<=24 hrs
194	2017	WRH	Male	Term	NBW	>=2.5 Kg	Discharged	2-3 days	Alive	37-42 weeks	<=24 hrs
195	2017	WRH	Male	Term	NBW	>=2.5 Kg	Discharged	2-3 days	Alive	37-42 weeks	24-48 hrs
196	2017	WRH	Male	Term	NBW	>=2.5 Kg	Discharged	2-3 days	Alive	37-42 weeks	24-48 hrs
197	2017	WRH	Male	Pre-term	NBW	>=2.5 Kg	Discharged	2-3 days	Alive	34-36 weeks	24-48 hrs
198	2017	WRH	Male	Term	NBW	>=2.5 Kg	Discharged	<=1 day	Alive	37-42 weeks	24-48 hrs
199	2017	WRH	Male	Term	NBW	>=2.5 Kg	Discharged	7-14 days	Alive	37-42 weeks	24-48 hrs
200	2017	WRH	Male	Pre-term	NBW	>=2.5 Kg	Expired	<=1 day	Expired	34-36 weeks	24-48 hrs
201	2017	WRH	Female	Pre-term	LBW	1.0-1.4 Kg	Discharged	<=1 day	Alive	28-29 weeks	24-48 hrs
202	2017	WRH	Female	Pre-term	NBW	>=2.5 Kg	Discharged	7-14 days	Alive	34-36 weeks	24-48 hrs
203	2017	WRH	Male	Pre-term	LBW	1.5-1.9 Kg	Discharged	<=1 day	Alive	28-29 weeks	24-48 hrs
204	2017	WRH	Male	Pre-term	LBW	1.0-1.4 Kg	Discharged	<=1 day	Alive	28-29 weeks	24-48 hrs
205	2017	WRH	Male	Pre-term	NBW	>=2.5 Kg	Discharged	<=1 day	Alive	34-36 weeks	24-48 hrs
206	2017	WRH	Female	Term	NBW	>=2.5 Kg	Discharged	<=1 day	Alive	37-42 weeks	24-48 hrs
207	2017	WRH	Male	Pre-term	NBW	>=2.5 Kg	Discharged	2-3 days	Alive	34-36 weeks	3-6 days
208	2017	WRH	Male	Pre-term	LBW	1.5-1.9 Kg	Discharged	<=1 day	Alive	28-29 weeks	3-6 days
209	2017	WRH	Female	Pre-term	LBW	2.0-2.4 Kg	Discharged	2-3 days	Alive	34-36 weeks	3-6 days
210	2017	WRH	Male	Pre-term	LBW	<1.0 Kg	Expired	<=1 day	Expired	28-29 weeks	3-6 days
211	2017	WRH	Female	Pre-term	LBW	1.0-1.4 Kg	Discharged	<=1 day	Alive	30-33 weeks	3-6 days
212	2017	WRH	Male	Pre-term	LBW	1.5-1.9 Kg	Discharged	2-3 days	Alive	30-33 weeks	3-6 days
213	2017	WRH	Male	Pre-term	LBW	2.0-2.4 Kg	Discharged	2-3 days	Alive	34-36 weeks	3-6 days
214	2017	WRH	Female	Term	LBW	2.0-2.4 Kg	Discharged	4-6 days	Alive	37-42 weeks	3-6 days
215	2017	WRH	Female	Pre-term	LBW	2.0-2.4 Kg	Discharged	7-14 days	Alive	34-36 weeks	3-6 days
216	2017	WRH	Female	Term	NBW	>=2.5 Kg	Discharged	4-6 days	Alive	37-42 weeks	3-6 days
217	2017	WRH	Male	Term	NBW	>=2.5 Kg	Discharged	2-3 days	Alive	37-42 weeks	3-6 days
218	2017	WRH	Female	Term	NBW	>=2.5 Kg	Discharged	7-14 days	Alive	37-42 weeks	3-6 days
219	2017	WRH	Female	Pre-term	NBW	>=2.5 Kg	Discharged	7-14 days	Alive	34-36 weeks	3-6 days
220	2017	WRH	Male	Term	NBW	>=2.5 Kg	Discharged	<=1 day	Alive	37-42 weeks	3-6 days
221	2017	WRH	Male	Pre-term	NBW	>=2.5 Kg	Discharged	4-6 days	Alive	34-36 weeks	3-6 days
222	2017	WRH	Male	Term	NBW	>=2.5 Kg	Discharged	<=1 day	Alive	37-42 weeks	3-6 days
223	2017	WRH	Female	Term	NBW	>=2.5 Kg	Discharged	7-14 days	Alive	37-42 weeks	3-6 days
224	2017	WRH	Female	Term	NBW	>=2.5 Kg	Discharged	<=1 day	Alive	37-42 weeks	3-6 days
225	2017	WRH	Female	Pre-term	NBW	>=2.5 Kg	Discharged	2-3 days	Alive	34-36 weeks	3-6 days
226	2017	WRH	Female	Term	NBW	>=2.5 Kg	Discharged	7-14 days	Alive	37-42 weeks	3-6 days
227	2017	WRH	Female	Term	NBW	>=2.5 Kg	Discharged	7-14 days	Alive	37-42 weeks	3-6 days
228	2017	WRH	Female	Pre-term	NBW	>=2.5 Kg	Discharged	2-3 days	Alive	34-36 weeks	3-6 days
229	2017	WRH	Male	Term	NBW	>=2.5 Kg	Discharged	<=1 day	Alive	37-42 weeks	3-6 days
230	2017	WRH	Female	Term	LBW	2.0-2.4 Kg	Discharged	4-6 days	Alive	37-42 weeks	3-6 days
231	2017	WRH	Male	Term	NBW	>=2.5 Kg	Discharged	<=1 day	Alive	37-42 weeks	3-6 days
232	2017	WRH	Male	Pre-term	NBW	>=2.5 Kg	Discharged	2-3 days	Alive	34-36 weeks	3-6 days
233	2017	WRH	Male	Term	NBW	>=2.5 Kg	Discharged	<=1 day	Alive	37-42 weeks	3-6 days
234	2017	WRH	Female	Term	NBW	>=2.5 Kg	Discharged	4-6 days	Alive	37-42 weeks	3-6 days
235	2017	WRH	Male	Term	NBW	>=2.5 Kg	Discharged	7-14 days	Alive	37-42 weeks	3-6 days
236	2017	WRH	Male	Pre-term	NBW	>=2.5 Kg	Discharged	<=1 day	Alive	34-36 weeks	3-6 days
237	2017	WRH	Female	Pre-term	LBW	2.0-2.4 Kg	Discharged	7-14 days	Alive	34-36 weeks	3-6 days
238	2017	WRH	Female	Pre-term	LBW	2.0-2.4 Kg	Expired	2-3 days	Expired	34-36 weeks	3-6 days
239	2017	WRH	Female	Pre-term	NBW	>=2.5 Kg	Discharged	7-14 days	Alive	34-36 weeks	3-6 days
240	2017	WRH	Female	Term	NBW	>=2.5 Kg	Discharged	4-6 days	Alive	37-42 weeks	3-6 days
241	2017	WRH	Male	Pre-term	NBW	>=2.5 Kg	Discharged	<=1 day	Alive	30-33 weeks	3-6 days
242	2017	WRH	Female	Pre-term	NBW	>=2.5 Kg	Discharged	2-3 days	Alive	34-36 weeks	3-6 days
243	2017	WRH	Male	Pre-term	NBW	>=2.5 Kg	Discharged	<=1 day	Alive	34-36 weeks	3-6 days
244	2017	WRH	Female	Term	NBW	>=2.5 Kg	Discharged	4-6 days	Alive	37-42 weeks	3-6 days
245	2017	WRH	Male	Term	NBW	>=2.5 Kg	Discharged	<=1 day	Alive	37-42 weeks	3-6 days
246	2017	WRH	Male	Term	NBW	>=2.5 Kg	Discharged	7-14 days	Alive	37-42 weeks	3-6 days
247	2017	WRH	Female	Term	NBW	>=2.5 Kg	Discharged	4-6 days	Alive	37-42 weeks	3-6 days
248	2017	WRH	Female	Term	NBW	>=2.5 Kg	Discharged	7-14 days	Alive	37-42 weeks	3-6 days
249	2017	WRH	Male	Term	NBW	>=2.5 Kg	Discharged	4-6 days	Alive	37-42 weeks	3-6 days
250	2017	WRH	Male	Term	NBW	>=2.5 Kg	Discharged	4-6 days	Alive	37-42 weeks	3-6 days
251	2017	WRH	Male	Pre-term	LBW	1.5-1.9 Kg	Expired	<=1 day	Expired	30-33 weeks	3-6 days
252	2017	WRH	Male	Pre-term	LBW	1.5-1.9 Kg	Discharged	<=1 day	Alive	30-33 weeks	3-6 days
253	2017	WRH	Female	Pre-term	LBW	1.5-1.9 Kg	Expired	<=1 day	Expired	34-36 weeks	3-6 days
254	2017	WRH	Female	Pre-term	NBW	>=2.5 Kg	Discharged	<=1 day	Alive	34-36 weeks	3-6 days
255	2017	WRH	Male	Pre-term	NBW	>=2.5 Kg	Discharged	7-14 days	Alive	30-33 weeks	3-6 days
256	2017	WRH	Female	Pre-term	NBW	>=2.5 Kg	Discharged	<=1 day	Alive	34-36 weeks	3-6 days
257	2017	WRH	Male	Term	NBW	>=2.5 Kg	Discharged	4-6 days	Alive	37-42 weeks	3-6 days
258	2017	WRH	Male	Pre-term	LBW	1.5-1.9 Kg	Discharged	2-3 days	Alive	34-36 weeks	3-6 days
259	2017	WRH	Female	Pre-term	LBW	2.0-2.4 Kg	Discharged	4-6 days	Alive	30-33 weeks	3-6 days
260	2017	WRH	Female	Term	NBW	>=2.5 Kg	Discharged	2-3 days	Alive	37-42 weeks	3-6 days
261	2017	WRH	Male	Pre-term	LBW	2.0-2.4 Kg	Discharged	<=1 day	Alive	34-36 weeks	3-6 days
262	2017	WRH	Male	Pre-term	LBW	1.5-1.9 Kg	Discharged	<=1 day	Alive	30-33 weeks	7-14
263	2017	WRH	Female	Term	NBW	>=2.5 Kg	Discharged	7-14 days	Alive	37-42 weeks	7-14
264	2017	WRH	Male	Pre-term	LBW	1.0-1.4 Kg	Discharged	<=1 day	Alive	30-33 weeks	7-14
265	2017	WRH	Male	Pre-term	LBW	2.0-2.4 Kg	Discharged	4-6 days	Alive	28-29 weeks	7-14
266	2017	WRH	Male	Pre-term	NBW	>=2.5 Kg	Refered/Absconded	4-6 days	Alive	34-36 weeks	7-14
267	2017	WRH	Female	Pre-term	NBW	>=2.5 Kg	Discharged	2-3 days	Alive	34-36 weeks	7-14
268	2017	WRH	Male	Pre-term	LBW	1.5-1.9 Kg	Discharged	<=1 day	Alive	28-29 weeks	7-14
269	2017	WRH	Male	Pre-term	LBW	1.5-1.9 Kg	Discharged	<=1 day	Alive	28-29 weeks	7-14
270	2017	WRH	Male	Pre-term	LBW	2.0-2.4 Kg	Discharged	7-14 days	Alive	34-36 weeks	<=24 hrs
271	2017	WRH	Female	Term	NBW	>=2.5 Kg	Expired	<=1 day	Expired	37-42 weeks	<=24 hrs
272	2017	WRH	Female	Term	NBW	>=2.5 Kg	Discharged	<=1 day	Alive	>42 weeks	<=24 hrs
273	2017	WRH	Male	Term	NBW	>=2.5 Kg	Discharged	7-14 days	Alive	37-42 weeks	24-48 hrs
274	2017	WRH	Male	Term	LBW	1.5-1.9 Kg	Discharged	<=1 day	Alive	>42 weeks	24-48 hrs
275	2017	WRH	Male	Pre-term	LBW	2.0-2.4 Kg	Discharged	<=1 day	Alive	34-36 weeks	24-48 hrs
276	2017	WRH	Female	Term	LBW	2.0-2.4 Kg	Discharged	2-3 days	Alive	37-42 weeks	24-48 hrs
277	2017	WRH	Male	Pre-term	LBW	2.0-2.4 Kg	Discharged	4-6 days	Alive	34-36 weeks	24-48 hrs
278	2017	WRH	Male	Pre-term	NBW	>=2.5 Kg	Discharged	<=1 day	Alive	34-36 weeks	24-48 hrs
279	2017	WRH	Male	Term	NBW	>=2.5 Kg	Expired	4-6 days	Expired	37-42 weeks	24-48 hrs
280	2017	WRH	Male	Term	NBW	>=2.5 Kg	Discharged	7-14 days	Alive	37-42 weeks	24-48 hrs
281	2017	WRH	Male	Term	NBW	>=2.5 Kg	Discharged	<=1 day	Alive	37-42 weeks	24-48 hrs
282	2017	WRH	Male	Term	NBW	>=2.5 Kg	Discharged	<=1 day	Alive	37-42 weeks	24-48 hrs
283	2017	WRH	Female	Pre-term	LBW	2.0-2.4 Kg	Discharged	<=1 day	Alive	34-36 weeks	24-48 hrs
284	2017	WRH	Female	Term	NBW	>=2.5 Kg	Discharged	4-6 days	Alive	37-42 weeks	3-6 days
285	2017	WRH	Female	Pre-term	LBW	2.0-2.4 Kg	Discharged	<=1 day	Alive	34-36 weeks	3-6 days
286	2017	WRH	Female	Term	LBW	2.0-2.4 Kg	Discharged	<=1 day	Alive	37-42 weeks	3-6 days
287	2017	WRH	Female	Term	NBW	>=2.5 Kg	Expired	<=1 day	Expired	37-42 weeks	3-6 days
288	2017	WRH	Male	Pre-term	NBW	>=2.5 Kg	Discharged	<=1 day	Alive	34-36 weeks	3-6 days
289	2017	WRH	Male	Term	NBW	>=2.5 Kg	Discharged	<=1 day	Alive	37-42 weeks	3-6 days
290	2017	WRH	Male	Term	NBW	>=2.5 Kg	Discharged	<=1 day	Alive	37-42 weeks	3-6 days
291	2017	WRH	Male	Term	NBW	>=2.5 Kg	Discharged	2-3 days	Alive	37-42 weeks	3-6 days
292	2017	WRH	Male	Term	NBW	>=2.5 Kg	Discharged	2-3 days	Alive	37-42 weeks	3-6 days
293	2017	WRH	Male	Term	NBW	>=2.5 Kg	Discharged	7-14 days	Alive	37-42 weeks	3-6 days
294	2017	WRH	Male	Term	NBW	>=2.5 Kg	Discharged	2-3 days	Alive	37-42 weeks	3-6 days
295	2017	WRH	Male	Pre-term	LBW	2.0-2.4 Kg	Expired	4-6 days	Expired	34-36 weeks	3-6 days
296	2017	WRH	Male	Pre-term	LBW	<1.0 Kg	Expired	<=1 day	Expired	28-29 weeks	3-6 days
297	2017	WRH	Female	Pre-term	LBW	1.0-1.4 Kg	Expired	2-3 days	Expired	30-33 weeks	3-6 days
298	2017	WRH	Male	Pre-term	LBW	2.0-2.4 Kg	Discharged	<=1 day	Alive	30-33 weeks	3-6 days
299	2017	WRH	Male	Term	NBW	>=2.5 Kg	Expired	<=1 day	Expired	37-42 weeks	3-6 days
300	2017	WRH	Female	Term	NBW	>=2.5 Kg	Discharged	7-14 days	Alive	37-42 weeks	3-6 days
301	2017	WRH	Male	Term	NBW	>=2.5 Kg	Discharged	<=1 day	Alive	37-42 weeks	3-6 days
302	2017	WRH	Female	Term	NBW	>=2.5 Kg	Discharged	<=1 day	Alive	37-42 weeks	3-6 days
303	2017	WRH	Male	Term	NBW	>=2.5 Kg	Discharged	<=1 day	Alive	37-42 weeks	3-6 days
304	2017	WRH	Female	Term	LBW	2.0-2.4 Kg	Discharged	7-14 days	Alive	37-42 weeks	3-6 days
305	2017	WRH	Female	Pre-term	LBW	1.5-1.9 Kg	Discharged	<=1 day	Alive	28-29 weeks	3-6 days
306	2017	WRH	Female	Pre-term	LBW	2.0-2.4 Kg	Discharged	2-3 days	Alive	28-29 weeks	3-6 days
307	2017	WRH	Male	Pre-term	LBW	2.0-2.4 Kg	Discharged	<=1 day	Alive	30-33 weeks	3-6 days
308	2017	WRH	Female	Pre-term	LBW	2.0-2.4 Kg	Discharged	7-14 days	Alive	30-33 weeks	3-6 days
309	2017	WRH	Male	Pre-term	NBW	>=2.5 Kg	Discharged	7-14 days	Alive	30-33 weeks	3-6 days
310	2017	WRH	Female	Term	NBW	>=2.5 Kg	Discharged	<=1 day	Alive	37-42 weeks	3-6 days
311	2017	WRH	Male	Pre-term	NBW	>=2.5 Kg	Refered/Absconded	7-14 days	Alive	30-33 weeks	3-6 days
312	2017	WRH	Male	Term	NBW	>=2.5 Kg	Discharged	7-14 days	Alive	37-42 weeks	3-6 days
313	2017	WRH	Male	Term	NBW	>=2.5 Kg	Discharged	2-3 days	Alive	37-42 weeks	3-6 days
314	2017	WRH	Male	Term	NBW	>=2.5 Kg	Discharged	4-6 days	Alive	37-42 weeks	3-6 days
315	2017	WRH	Male	Term	NBW	>=2.5 Kg	Discharged	7-14 days	Alive	37-42 weeks	3-6 days
316	2017	WRH	Male	Pre-term	LBW	1.5-1.9 Kg	Discharged	<=1 day	Alive	28-29 weeks	3-6 days
317	2017	WRH	Male	Term	NBW	>=2.5 Kg	Discharged	4-6 days	Alive	37-42 weeks	3-6 days
318	2017	WRH	Male	Term	NBW	>=2.5 Kg	Expired	2-3 days	Expired	37-42 weeks	3-6 days
319	2017	WRH	Male	Pre-term	NBW	>=2.5 Kg	Discharged	7-14 days	Alive	34-36 weeks	3-6 days
320	2017	WRH	Male	Pre-term	LBW	1.5-1.9 Kg	Discharged	7-14 days	Alive	30-33 weeks	3-6 days
321	2017	WRH	Male	Term	NBW	>=2.5 Kg	Discharged	<=1 day	Alive	37-42 weeks	3-6 days
322	2017	WRH	Male	Term	LBW	2.0-2.4 Kg	Discharged	7-14 days	Alive	37-42 weeks	3-6 days
323	2017	WRH	Female	Pre-term	LBW	1.5-1.9 Kg	Discharged	<=1 day	Alive	28-29 weeks	3-6 days
324	2017	WRH	Male	Term	NBW	>=2.5 Kg	Discharged	7-14 days	Alive	37-42 weeks	3-6 days
325	2017	WRH	Male	Pre-term	LBW	1.5-1.9 Kg	Discharged	<=1 day	Alive	28-29 weeks	7-14
326	2017	WRH	Male	Pre-term	LBW	1.0-1.4 Kg	Expired	<=1 day	Expired	30-33 weeks	7-14
327	2017	WRH	Female	Pre-term	LBW	1.5-1.9 Kg	Discharged	<=1 day	Alive	28-29 weeks	7-14
328	2017	WRH	Male	Term	NBW	>=2.5 Kg	Expired	<=1 day	Expired	37-42 weeks	7-14
329	2017	WRH	Female	Pre-term	LBW	1.5-1.9 Kg	Expired	<=1 day	Expired	28-29 weeks	7-14
330	2017	WRH	Male	Term	NBW	>=2.5 Kg	Expired	<=1 day	Expired	37-42 weeks	<=24 hrs
331	2017	WRH	Male	Pre-term	LBW	1.5-1.9 Kg	Expired	<=1 day	Expired	<28 weeks	<=24 hrs
332	2017	WRH	Male	Pre-term	LBW	2.0-2.4 Kg	Discharged	<=1 day	Alive	30-33 weeks	24-48 hrs
333	2017	WRH	Male	Term	LBW	2.0-2.4 Kg	Discharged	2-3 days	Alive	37-42 weeks	24-48 hrs
334	2017	WRH	Female	Term	NBW	>=2.5 Kg	Refered/Absconded	4-6 days	Alive	37-42 weeks	24-48 hrs
335	2017	WRH	Female	Term	NBW	>=2.5 Kg	Discharged	<=1 day	Alive	37-42 weeks	24-48 hrs
336	2017	WRH	Male	Term	NBW	>=2.5 Kg	Discharged	<=1 day	Alive	37-42 weeks	24-48 hrs
337	2017	WRH	Male	Term	NBW	>=2.5 Kg	Discharged	<=1 day	Alive	37-42 weeks	24-48 hrs
338	2017	WRH	Female	Term	NBW	>=2.5 Kg	Discharged	7-14 days	Alive	37-42 weeks	24-48 hrs
339	2017	WRH	Female	Term	NBW	>=2.5 Kg	Discharged	<=1 day	Alive	37-42 weeks	24-48 hrs
340	2017	WRH	Female	Pre-term	LBW	2.0-2.4 Kg	Discharged	<=1 day	Alive	30-33 weeks	24-48 hrs
341	2017	WRH	Female	Term	NBW	>=2.5 Kg	Discharged	<=1 day	Alive	37-42 weeks	24-48 hrs
342	2017	WRH	Female	Pre-term	LBW	2.0-2.4 Kg	Discharged	<=1 day	Alive	34-36 weeks	3-6 days
343	2017	WRH	Male	Pre-term	NBW	>=2.5 Kg	Discharged	<=1 day	Alive	34-36 weeks	3-6 days
344	2017	WRH	Female	Term	NBW	>=2.5 Kg	Discharged	<=1 day	Alive	37-42 weeks	3-6 days
345	2017	WRH	Male	Pre-term	NBW	>=2.5 Kg	Discharged	4-6 days	Alive	34-36 weeks	3-6 days
346	2017	WRH	Male	Term	NBW	>=2.5 Kg	Discharged	<=1 day	Alive	37-42 weeks	3-6 days
347	2017	WRH	Male	Term	NBW	>=2.5 Kg	Discharged	4-6 days	Alive	37-42 weeks	3-6 days
348	2017	WRH	Female	Term	LBW	2.0-2.4 Kg	Discharged	7-14 days	Alive	37-42 weeks	3-6 days
349	2017	WRH	Male	Pre-term	NBW	>=2.5 Kg	Discharged	<=1 day	Alive	34-36 weeks	3-6 days
350	2017	WRH	Male	Term	NBW	>=2.5 Kg	Discharged	<=1 day	Alive	37-42 weeks	3-6 days
351	2017	WRH	Female	Term	NBW	>=2.5 Kg	Discharged	2-3 days	Alive	37-42 weeks	3-6 days
352	2017	WRH	Female	Pre-term	NBW	>=2.5 Kg	Discharged	4-6 days	Alive	34-36 weeks	3-6 days
353	2017	WRH	Female	Pre-term	NBW	>=2.5 Kg	Discharged	7-14 days	Alive	34-36 weeks	3-6 days
354	2017	WRH	Male	Term	NBW	>=2.5 Kg	Discharged	7-14 days	Alive	37-42 weeks	3-6 days
355	2017	WRH	Male	Pre-term	NBW	>=2.5 Kg	Discharged	<=1 day	Alive	34-36 weeks	3-6 days
356	2017	WRH	Female	Pre-term	NBW	>=2.5 Kg	Discharged	7-14 days	Alive	34-36 weeks	3-6 days
357	2017	WRH	Female	Term	LBW	2.0-2.4 Kg	Discharged	<=1 day	Alive	37-42 weeks	3-6 days
358	2017	WRH	Female	Term	NBW	>=2.5 Kg	Discharged	<=1 day	Alive	37-42 weeks	3-6 days
359	2017	WRH	Male	Pre-term	NBW	>=2.5 Kg	Discharged	7-14 days	Alive	34-36 weeks	3-6 days
360	2017	WRH	Female	Term	NBW	>=2.5 Kg	Discharged	2-3 days	Alive	37-42 weeks	3-6 days
361	2017	WRH	Male	Term	LBW	1.5-1.9 Kg	Discharged	2-3 days	Alive	37-42 weeks	3-6 days
362	2017	WRH	Male	Term	LBW	2.0-2.4 Kg	Discharged	<=1 day	Alive	37-42 weeks	3-6 days
363	2017	WRH	Female	Term	NBW	>=2.5 Kg	Discharged	<=1 day	Alive	37-42 weeks	3-6 days
364	2017	WRH	Female	Pre-term	NBW	>=2.5 Kg	Discharged	<=1 day	Alive	34-36 weeks	3-6 days
365	2017	WRH	Male	Term	NBW	>=2.5 Kg	Discharged	<=1 day	Alive	37-42 weeks	3-6 days
366	2017	WRH	Male	Term	NBW	>=2.5 Kg	Discharged	<=1 day	Alive	37-42 weeks	3-6 days
367	2017	WRH	Male	Term	NBW	>=2.5 Kg	Discharged	<=1 day	Alive	37-42 weeks	3-6 days
368	2017	WRH	Male	Pre-term	LBW	2.0-2.4 Kg	Discharged	4-6 days	Alive	30-33 weeks	3-6 days
369	2017	WRH	Male	Pre-term	LBW	1.0-1.4 Kg	Discharged	<=1 day	Alive	30-33 weeks	3-6 days
370	2017	WRH	Female	Term	NBW	>=2.5 Kg	Discharged	<=1 day	Alive	37-42 weeks	3-6 days
371	2017	WRH	Male	Term	NBW	>=2.5 Kg	Discharged	7-14 days	Alive	37-42 weeks	3-6 days
372	2017	WRH	Female	Pre-term	LBW	<1.0 Kg	Discharged	<=1 day	Alive	<28 weeks	7-14
373	2017	WRH	Male	Pre-term	NBW	>=2.5 Kg	Discharged	7-14 days	Alive	34-36 weeks	7-14
374	2017	WRH	Female	Pre-term	LBW	1.0-1.4 Kg	Discharged	<=1 day	Alive	<28 weeks	7-14
375	2017	WRH	Male	Pre-term	LBW	1.0-1.4 Kg	Discharged	<=1 day	Alive	30-33 weeks	7-14
376	2017	WRH	Male	Pre-term	LBW	1.5-1.9 Kg	Discharged	4-6 days	Alive	28-29 weeks	7-14
377	2017	WRH	Male	Term	NBW	>=2.5 Kg	Discharged	7-14 days	Alive	37-42 weeks	3-6 days
378	2017	WRH	Male	Term	NBW	>=2.5 Kg	Discharged	7-14 days	Alive	37-42 weeks	3-6 days
379	2017	WRH	Male	Term	NBW	>=2.5 Kg	Expired	<=1 day	Expired	37-42 weeks	<=24 hrs
380	2017	WRH	Female	Term	LBW	1.5-1.9 Kg	Discharged	2-3 days	Alive	37-42 weeks	<=24 hrs
381	2017	WRH	Male	Pre-term	LBW	1.5-1.9 Kg	Discharged	<=1 day	Alive	34-36 weeks	<=24 hrs
382	2017	WRH	Female	Pre-term	LBW	2.0-2.4 Kg	Discharged	2-3 days	Alive	34-36 weeks	<=24 hrs
383	2017	WRH	Male	Term	NBW	>=2.5 Kg	Discharged	<=1 day	Alive	37-42 weeks	<=24 hrs
384	2017	WRH	Female	Term	NBW	>=2.5 Kg	Discharged	<=1 day	Alive	37-42 weeks	<=24 hrs
385	2017	WRH	Female	Pre-term	LBW	1.5-1.9 Kg	Discharged	<=1 day	Alive	30-33 weeks	24-48 hrs
386	2017	WRH	Female	Pre-term	LBW	1.5-1.9 Kg	Discharged	<=1 day	Alive	34-36 weeks	24-48 hrs
387	2017	WRH	Male	Term	LBW	1.5-1.9 Kg	Discharged	<=1 day	Alive	37-42 weeks	24-48 hrs
388	2017	WRH	Female	Pre-term	LBW	2.0-2.4 Kg	Discharged	<=1 day	Alive	34-36 weeks	24-48 hrs
389	2017	WRH	Female	Term	NBW	>=2.5 Kg	Discharged	<=1 day	Alive	37-42 weeks	24-48 hrs
390	2017	WRH	Female	Pre-term	NBW	>=2.5 Kg	Discharged	<=1 day	Alive	34-36 weeks	24-48 hrs
391	2017	WRH	Female	Term	NBW	>=2.5 Kg	Discharged	4-6 days	Alive	37-42 weeks	24-48 hrs
392	2017	WRH	Female	Term	NBW	>=2.5 Kg	Discharged	7-14 days	Alive	37-42 weeks	24-48 hrs
393	2017	WRH	Male	Term	NBW	>=2.5 Kg	Discharged	<=1 day	Alive	37-42 weeks	24-48 hrs
394	2017	WRH	Male	Term	NBW	>=2.5 Kg	Discharged	<=1 day	Alive	37-42 weeks	24-48 hrs
395	2017	WRH	Female	Term	NBW	>=2.5 Kg	Discharged	<=1 day	Alive	37-42 weeks	24-48 hrs
396	2017	WRH	Male	Term	NBW	>=2.5 Kg	Discharged	<=1 day	Alive	37-42 weeks	24-48 hrs
397	2017	WRH	Male	Pre-term	NBW	>=2.5 Kg	Discharged	<=1 day	Alive	30-33 weeks	24-48 hrs
398	2017	WRH	Male	Term	NBW	>=2.5 Kg	Discharged	<=1 day	Alive	37-42 weeks	24-48 hrs
399	2017	WRH	Male	Term	NBW	>=2.5 Kg	Discharged	<=1 day	Alive	37-42 weeks	24-48 hrs
400	2017	WRH	Male	Term	NBW	>=2.5 Kg	Discharged	<=1 day	Alive	37-42 weeks	24-48 hrs
401	2017	WRH	Male	Term	NBW	>=2.5 Kg	Discharged	<=1 day	Alive	37-42 weeks	24-48 hrs
402	2017	WRH	Male	Pre-term	NBW	>=2.5 Kg	Discharged	7-14 days	Alive	34-36 weeks	24-48 hrs
403	2017	WRH	Female	Pre-term	NBW	>=2.5 Kg	Discharged	4-6 days	Alive	34-36 weeks	24-48 hrs
404	2017	WRH	Female	Term	NBW	>=2.5 Kg	Discharged	2-3 days	Alive	37-42 weeks	3-6 days
405	2017	WRH	Female	Pre-term	LBW	1.5-1.9 Kg	Expired	<=1 day	Expired	30-33 weeks	3-6 days
406	2017	WRH	Male	Pre-term	LBW	1.5-1.9 Kg	Discharged	2-3 days	Alive	30-33 weeks	3-6 days
407	2017	WRH	Female	Pre-term	LBW	1.5-1.9 Kg	Discharged	2-3 days	Alive	28-29 weeks	3-6 days
408	2017	WRH	Female	Pre-term	LBW	2.0-2.4 Kg	Discharged	<=1 day	Alive	30-33 weeks	3-6 days
409	2017	WRH	Male	Pre-term	LBW	2.0-2.4 Kg	Discharged	<=1 day	Alive	34-36 weeks	3-6 days
410	2017	WRH	Female	Pre-term	LBW	2.0-2.4 Kg	Discharged	<=1 day	Alive	34-36 weeks	3-6 days
411	2017	WRH	Male	Term	LBW	2.0-2.4 Kg	Discharged	7-14 days	Alive	37-42 weeks	3-6 days
412	2017	WRH	Female	Term	NBW	>=2.5 Kg	Discharged	2-3 days	Alive	37-42 weeks	3-6 days
413	2017	WRH	Male	Pre-term	NBW	>=2.5 Kg	Discharged	2-3 days	Alive	34-36 weeks	3-6 days
414	2017	WRH	Male	Term	NBW	>=2.5 Kg	Discharged	<=1 day	Alive	37-42 weeks	3-6 days
415	2017	WRH	Male	Pre-term	NBW	>=2.5 Kg	Discharged	7-14 days	Alive	34-36 weeks	3-6 days
416	2017	WRH	Female	Pre-term	NBW	>=2.5 Kg	Discharged	<=1 day	Alive	30-33 weeks	3-6 days
417	2017	WRH	Female	Term	NBW	>=2.5 Kg	Refered/Absconded	2-3 days	Alive	37-42 weeks	3-6 days
418	2017	WRH	Male	Term	NBW	>=2.5 Kg	Discharged	4-6 days	Alive	37-42 weeks	3-6 days
419	2017	WRH	Female	Term	NBW	>=2.5 Kg	Discharged	2-3 days	Alive	37-42 weeks	3-6 days
420	2017	WRH	Female	Pre-term	NBW	>=2.5 Kg	Discharged	7-14 days	Alive	34-36 weeks	3-6 days
421	2017	WRH	Male	Term	NBW	>=2.5 Kg	Discharged	<=1 day	Alive	37-42 weeks	3-6 days
422	2017	WRH	Female	Term	NBW	>=2.5 Kg	Discharged	2-3 days	Alive	37-42 weeks	3-6 days
423	2017	WRH	Male	Term	LBW	2.0-2.4 Kg	Discharged	7-14 days	Alive	37-42 weeks	3-6 days
424	2017	WRH	Female	Term	NBW	>=2.5 Kg	Discharged	<=1 day	Alive	37-42 weeks	3-6 days
425	2017	WRH	Male	Pre-term	NBW	>=2.5 Kg	Discharged	7-14 days	Alive	30-33 weeks	3-6 days
426	2017	WRH	Male	Term	NBW	>=2.5 Kg	Discharged	2-3 days	Alive	37-42 weeks	3-6 days
427	2017	WRH	Male	Pre-term	NBW	>=2.5 Kg	Discharged	7-14 days	Alive	34-36 weeks	3-6 days
428	2017	WRH	Female	Term	NBW	>=2.5 Kg	Discharged	<=1 day	Alive	37-42 weeks	3-6 days
429	2017	WRH	Male	Pre-term	NBW	>=2.5 Kg	Discharged	<=1 day	Alive	30-33 weeks	3-6 days
430	2017	WRH	Male	Term	NBW	>=2.5 Kg	Discharged	7-14 days	Alive	37-42 weeks	3-6 days
431	2017	WRH	Female	Pre-term	LBW	1.5-1.9 Kg	Discharged	4-6 days	Alive	30-33 weeks	3-6 days
432	2017	WRH	Male	Pre-term	LBW	1.0-1.4 Kg	Expired	<=1 day	Expired	28-29 weeks	3-6 days
433	2017	WRH	Female	Pre-term	LBW	2.0-2.4 Kg	Discharged	<=1 day	Alive	28-29 weeks	3-6 days
434	2017	WRH	Male	Pre-term	LBW	2.0-2.4 Kg	Discharged	2-3 days	Alive	28-29 weeks	3-6 days
435	2017	WRH	Female	Pre-term	NBW	>=2.5 Kg	Discharged	4-6 days	Alive	34-36 weeks	3-6 days
436	2017	WRH	Female	Term	NBW	>=2.5 Kg	Discharged	4-6 days	Alive	37-42 weeks	3-6 days
437	2017	WRH	Female	Term	NBW	>=2.5 Kg	Discharged	4-6 days	Alive	37-42 weeks	3-6 days
438	2017	WRH	Male	Pre-term	LBW	1.0-1.4 Kg	Expired	<=1 day	Expired	34-36 weeks	3-6 days
439	2017	WRH	Female	Pre-term	NBW	>=2.5 Kg	Discharged	7-14 days	Alive	34-36 weeks	3-6 days
440	2017	WRH	Male	Pre-term	LBW	<1.0 Kg	Expired	<=1 day	Expired	28-29 weeks	7-14
441	2017	WRH	Male	Pre-term	LBW	1.0-1.4 Kg	Expired	<=1 day	Expired	28-29 weeks	7-14
442	2017	WRH	Male	Pre-term	NBW	>=2.5 Kg	Discharged	2-3 days	Alive	34-36 weeks	7-14
443	2017	WRH	Female	Pre-term	LBW	1.5-1.9 Kg	Discharged	7-14 days	Alive	30-33 weeks	7-14
444	2017	WRH	Male	Pre-term	LBW	<1.0 Kg	Discharged	7-14 days	Alive	28-29 weeks	7-14
445	2017	WRH	Female	Pre-term	LBW	1.0-1.4 Kg	Discharged	<=1 day	Alive	28-29 weeks	7-14
446	2017	WRH	Male	Pre-term	NBW	>=2.5 Kg	Discharged	<=1 day	Alive	34-36 weeks	7-14
447	2017	WRH	Male	Term	LBW	1.0-1.4 Kg	Discharged	2-3 days	Alive	37-42 weeks	7-14
448	2017	WRH	Female	Pre-term	LBW	1.0-1.4 Kg	Expired	<=1 day	Expired	30-33 weeks	<=24 hrs
449	2017	WRH	Male	Term	LBW	2.0-2.4 Kg	Expired	<=1 day	Expired	37-42 weeks	<=24 hrs
450	2017	WRH	Female	Pre-term	LBW	2.0-2.4 Kg	Discharged	7-14 days	Alive	34-36 weeks	<=24 hrs
451	2017	WRH	Female	Pre-term	LBW	1.0-1.4 Kg	Expired	<=1 day	Expired	30-33 weeks	24-48 hrs
452	2017	WRH	Male	Pre-term	LBW	2.0-2.4 Kg	Discharged	2-3 days	Alive	28-29 weeks	24-48 hrs
453	2017	WRH	Female	Pre-term	LBW	2.0-2.4 Kg	Discharged	4-6 days	Alive	34-36 weeks	24-48 hrs
454	2017	WRH	Female	Pre-term	LBW	2.0-2.4 Kg	Discharged	7-14 days	Alive	34-36 weeks	24-48 hrs
455	2017	WRH	Male	Pre-term	NBW	>=2.5 Kg	Discharged	7-14 days	Alive	30-33 weeks	24-48 hrs
456	2017	WRH	Female	Pre-term	NBW	>=2.5 Kg	Discharged	<=1 day	Alive	30-33 weeks	24-48 hrs
457	2017	WRH	Male	Term	NBW	>=2.5 Kg	Discharged	2-3 days	Alive	37-42 weeks	24-48 hrs
458	2017	WRH	Male	Term	NBW	>=2.5 Kg	Discharged	<=1 day	Alive	37-42 weeks	24-48 hrs
459	2017	WRH	Female	Term	NBW	>=2.5 Kg	Discharged	<=1 day	Alive	37-42 weeks	24-48 hrs
460	2017	WRH	Female	Term	NBW	>=2.5 Kg	Discharged	<=1 day	Alive	37-42 weeks	3-6 days
461	2017	WRH	Female	Pre-term	LBW	1.0-1.4 Kg	Discharged	2-3 days	Alive	30-33 weeks	3-6 days
462	2017	WRH	Female	Pre-term	LBW	1.0-1.4 Kg	Expired	<=1 day	Expired	30-33 weeks	3-6 days
463	2017	WRH	Female	Pre-term	LBW	1.0-1.4 Kg	Discharged	7-14 days	Alive	30-33 weeks	3-6 days
464	2017	WRH	Male	Pre-term	LBW	1.5-1.9 Kg	Expired	<=1 day	Expired	30-33 weeks	3-6 days
465	2017	WRH	Female	Pre-term	LBW	1.5-1.9 Kg	Discharged	<=1 day	Alive	30-33 weeks	3-6 days
466	2017	WRH	Female	Term	LBW	1.5-1.9 Kg	Discharged	<=1 day	Alive	37-42 weeks	3-6 days
467	2017	WRH	Male	Pre-term	LBW	2.0-2.4 Kg	Discharged	<=1 day	Alive	30-33 weeks	3-6 days
468	2017	WRH	Female	Pre-term	LBW	2.0-2.4 Kg	Discharged	<=1 day	Alive	30-33 weeks	3-6 days
469	2017	WRH	Male	Pre-term	LBW	2.0-2.4 Kg	Discharged	7-14 days	Alive	34-36 weeks	3-6 days
470	2017	WRH	Male	Term	LBW	2.0-2.4 Kg	Discharged	<=1 day	Alive	37-42 weeks	3-6 days
471	2017	WRH	Male	Pre-term	LBW	2.0-2.4 Kg	Discharged	<=1 day	Alive	34-36 weeks	3-6 days
472	2017	WRH	Female	Pre-term	NBW	>=2.5 Kg	Discharged	7-14 days	Alive	34-36 weeks	3-6 days
473	2017	WRH	Male	Pre-term	NBW	>=2.5 Kg	Discharged	7-14 days	Alive	34-36 weeks	3-6 days
474	2017	WRH	Male	Pre-term	NBW	>=2.5 Kg	Discharged	2-3 days	Alive	34-36 weeks	3-6 days
475	2017	WRH	Male	Term	NBW	>=2.5 Kg	Discharged	<=1 day	Alive	37-42 weeks	3-6 days
476	2017	WRH	Male	Pre-term	NBW	>=2.5 Kg	Discharged	7-14 days	Alive	30-33 weeks	3-6 days
477	2017	WRH	Male	Pre-term	NBW	>=2.5 Kg	Discharged	<=1 day	Alive	34-36 weeks	3-6 days
478	2017	WRH	Male	Pre-term	NBW	>=2.5 Kg	Discharged	<=1 day	Alive	34-36 weeks	3-6 days
479	2017	WRH	Male	Pre-term	NBW	>=2.5 Kg	Discharged	<=1 day	Alive	34-36 weeks	3-6 days
480	2017	WRH	Female	Term	NBW	>=2.5 Kg	Discharged	<=1 day	Alive	37-42 weeks	3-6 days
481	2017	WRH	Female	Pre-term	LBW	1.0-1.4 Kg	Discharged	<=1 day	Alive	<28 weeks	3-6 days
482	2017	WRH	Male	Pre-term	LBW	1.0-1.4 Kg	Discharged	<=1 day	Alive	28-29 weeks	3-6 days
483	2017	WRH	Female	Pre-term	LBW	1.0-1.4 Kg	Discharged	7-14 days	Alive	34-36 weeks	3-6 days
484	2017	WRH	Female	Term	LBW	1.5-1.9 Kg	Discharged	7-14 days	Alive	37-42 weeks	3-6 days
485	2017	WRH	Female	Term	NBW	>=2.5 Kg	Discharged	7-14 days	Alive	37-42 weeks	3-6 days
486	2017	WRH	Female	Pre-term	NBW	>=2.5 Kg	Discharged	<=1 day	Alive	34-36 weeks	3-6 days
487	2017	WRH	Male	Pre-term	NBW	>=2.5 Kg	Discharged	2-3 days	Alive	34-36 weeks	3-6 days
488	2017	WRH	Male	Term	NBW	>=2.5 Kg	Discharged	2-3 days	Alive	37-42 weeks	3-6 days
489	2017	WRH	Male	Term	NBW	>=2.5 Kg	Discharged	4-6 days	Alive	37-42 weeks	3-6 days
490	2017	WRH	Male	Term	NBW	>=2.5 Kg	Discharged	<=1 day	Alive	37-42 weeks	3-6 days
491	2017	WRH	Female	Term	NBW	>=2.5 Kg	Discharged	<=1 day	Alive	37-42 weeks	3-6 days
492	2017	WRH	Female	Pre-term	LBW	1.0-1.4 Kg	Discharged	7-14 days	Alive	30-33 weeks	3-6 days
493	2017	WRH	Male	Term	NBW	>=2.5 Kg	Discharged	2-3 days	Alive	37-42 weeks	3-6 days
494	2017	WRH	Male	Term	NBW	>=2.5 Kg	Discharged	2-3 days	Alive	37-42 weeks	3-6 days
495	2017	WRH	Female	Pre-term	NBW	>=2.5 Kg	Discharged	<=1 day	Alive	34-36 weeks	3-6 days
496	2017	WRH	Male	Pre-term	LBW	1.0-1.4 Kg	Expired	<=1 day	Expired	28-29 weeks	3-6 days
497	2017	WRH	Male	Pre-term	LBW	2.0-2.4 Kg	Discharged	<=1 day	Alive	34-36 weeks	3-6 days
498	2017	WRH	Female	Pre-term	NBW	>=2.5 Kg	Discharged	2-3 days	Alive	34-36 weeks	7-14
499	2017	WRH	Female	Pre-term	NBW	>=2.5 Kg	Discharged	2-3 days	Alive	34-36 weeks	7-14
500	2017	WRH	Male	Pre-term	LBW	<1.0 Kg	Expired	<=1 day	Expired	<28 weeks	>14
501	2017	WRH	Male	Pre-term	LBW	1.0-1.4 Kg	Discharged	<=1 day	Alive	28-29 weeks	>14
502	2017	WRH	Male	Pre-term	LBW	1.0-1.4 Kg	Expired	4-6 days	Expired	28-29 weeks	<=24 hrs
503	2017	WRH	Female	Term	NBW	>=2.5 Kg	Expired	<=1 day	Expired	37-42 weeks	24-48 hrs
504	2017	WRH	Female	Pre-term	LBW	1.0-1.4 Kg	Discharged	2-3 days	Alive	30-33 weeks	24-48 hrs
505	2017	WRH	Male	Pre-term	LBW	1.5-1.9 Kg	Expired	<=1 day	Expired	28-29 weeks	24-48 hrs
506	2017	WRH	Female	Pre-term	LBW	2.0-2.4 Kg	Discharged	7-14 days	Alive	<28 weeks	24-48 hrs
507	2017	WRH	Female	Term	NBW	>=2.5 Kg	Discharged	7-14 days	Alive	37-42 weeks	24-48 hrs
508	2017	WRH	Male	Term	NBW	>=2.5 Kg	Discharged	<=1 day	Alive	37-42 weeks	24-48 hrs
509	2017	WRH	Female	Pre-term	NBW	>=2.5 Kg	Discharged	2-3 days	Alive	34-36 weeks	24-48 hrs
510	2017	WRH	Male	Pre-term	NBW	>=2.5 Kg	Expired	4-6 days	Expired	34-36 weeks	24-48 hrs
511	2017	WRH	Male	Term	NBW	>=2.5 Kg	Expired	<=1 day	Expired	37-42 weeks	24-48 hrs
512	2017	WRH	Female	Term	NBW	>=2.5 Kg	Discharged	<=1 day	Alive	37-42 weeks	24-48 hrs
513	2017	WRH	Male	Pre-term	LBW	1.5-1.9 Kg	Expired	<=1 day	Expired	28-29 weeks	3-6 days
514	2017	WRH	Female	Term	LBW	1.0-1.4 Kg	Expired	<=1 day	Expired	37-42 weeks	3-6 days
515	2017	WRH	Female	Pre-term	LBW	1.5-1.9 Kg	Discharged	<=1 day	Alive	30-33 weeks	3-6 days
516	2017	WRH	Female	Pre-term	LBW	2.0-2.4 Kg	Discharged	<=1 day	Alive	34-36 weeks	3-6 days
517	2017	WRH	Male	Pre-term	LBW	2.0-2.4 Kg	Discharged	7-14 days	Alive	34-36 weeks	3-6 days
518	2017	WRH	Male	Pre-term	LBW	2.0-2.4 Kg	Discharged	7-14 days	Alive	34-36 weeks	3-6 days
519	2017	WRH	Female	Pre-term	NBW	>=2.5 Kg	Discharged	4-6 days	Alive	34-36 weeks	3-6 days
520	2017	WRH	Male	Pre-term	NBW	>=2.5 Kg	Discharged	7-14 days	Alive	34-36 weeks	3-6 days
521	2017	WRH	Female	Term	NBW	>=2.5 Kg	Discharged	<=1 day	Alive	37-42 weeks	3-6 days
522	2017	WRH	Female	Term	NBW	>=2.5 Kg	Discharged	7-14 days	Alive	37-42 weeks	3-6 days
523	2017	WRH	Male	Pre-term	NBW	>=2.5 Kg	Discharged	7-14 days	Alive	34-36 weeks	3-6 days
524	2017	WRH	Female	Term	NBW	>=2.5 Kg	Refered/Absconded	4-6 days	Alive	37-42 weeks	3-6 days
525	2017	WRH	Male	Term	NBW	>=2.5 Kg	Discharged	7-14 days	Alive	37-42 weeks	3-6 days
526	2017	WRH	Male	Term	NBW	>=2.5 Kg	Expired	2-3 days	Expired	37-42 weeks	3-6 days
527	2017	WRH	Male	Term	NBW	>=2.5 Kg	Discharged	4-6 days	Alive	37-42 weeks	3-6 days
528	2017	WRH	Female	Term	NBW	>=2.5 Kg	Discharged	7-14 days	Alive	37-42 weeks	3-6 days
529	2017	WRH	Male	Term	NBW	>=2.5 Kg	Discharged	7-14 days	Alive	37-42 weeks	3-6 days
530	2017	WRH	Female	Term	NBW	>=2.5 Kg	Discharged	<=1 day	Alive	37-42 weeks	3-6 days
531	2017	WRH	Female	Term	NBW	>=2.5 Kg	Discharged	<=1 day	Alive	37-42 weeks	3-6 days
532	2017	WRH	Male	Pre-term	LBW	1.0-1.4 Kg	Discharged	2-3 days	Alive	28-29 weeks	3-6 days
533	2017	WRH	Female	Pre-term	LBW	1.5-1.9 Kg	Discharged	<=1 day	Alive	28-29 weeks	3-6 days
534	2017	WRH	Male	Pre-term	NBW	>=2.5 Kg	Discharged	2-3 days	Alive	34-36 weeks	3-6 days
535	2017	WRH	Male	Term	NBW	>=2.5 Kg	Discharged	7-14 days	Alive	37-42 weeks	3-6 days
536	2017	WRH	Female	Term	NBW	>=2.5 Kg	Discharged	7-14 days	Alive	37-42 weeks	3-6 days
537	2017	WRH	Female	Pre-term	NBW	>=2.5 Kg	Discharged	7-14 days	Alive	34-36 weeks	3-6 days
538	2017	WRH	Male	Pre-term	NBW	>=2.5 Kg	Discharged	<=1 day	Alive	34-36 weeks	3-6 days
539	2017	WRH	Male	Term	NBW	>=2.5 Kg	Discharged	7-14 days	Alive	37-42 weeks	3-6 days
540	2017	WRH	Female	Pre-term	LBW	1.5-1.9 Kg	Discharged	<=1 day	Alive	34-36 weeks	3-6 days
541	2017	WRH	Male	Pre-term	LBW	1.0-1.4 Kg	Discharged	<=1 day	Alive	28-29 weeks	3-6 days
542	2017	WRH	Male	Term	LBW	2.0-2.4 Kg	Discharged	4-6 days	Alive	37-42 weeks	3-6 days
543	2017	WRH	Male	Term	NBW	>=2.5 Kg	Discharged	2-3 days	Alive	37-42 weeks	3-6 days
544	2017	WRH	Female	Term	NBW	>=2.5 Kg	Discharged	2-3 days	Alive	37-42 weeks	3-6 days
545	2017	WRH	Male	Pre-term	LBW	1.5-1.9 Kg	Discharged	7-14 days	Alive	28-29 weeks	3-6 days
546	2017	WRH	Male	Pre-term	LBW	2.0-2.4 Kg	Discharged	4-6 days	Alive	30-33 weeks	3-6 days
547	2017	WRH	Female	Term	NBW	>=2.5 Kg	Discharged	4-6 days	Alive	37-42 weeks	3-6 days
548	2017	WRH	Male	Pre-term	NBW	>=2.5 Kg	Discharged	4-6 days	Alive	34-36 weeks	3-6 days
549	2017	WRH	Male	Pre-term	LBW	1.5-1.9 Kg	Discharged	<=1 day	Alive	28-29 weeks	7-14
550	2017	WRH	Male	Pre-term	NBW	>=2.5 Kg	Discharged	2-3 days	Alive	34-36 weeks	7-14
551	2017	WRH	Male	Term	NBW	>=2.5 Kg	Expired	<=1 day	Expired	37-42 weeks	7-14
552	2017	WRH	Female	Term	NBW	>=2.5 Kg	Discharged	<=1 day	Alive	37-42 weeks	7-14
553	2017	WRH	Male	Pre-term	LBW	2.0-2.4 Kg	Discharged	4-6 days	Alive	28-29 weeks	7-14
554	2017	WRH	Female	Pre-term	LBW	1.5-1.9 Kg	Discharged	<=1 day	Alive	30-33 weeks	7-14
555	2017	WRH	Male	Pre-term	LBW	1.5-1.9 Kg	Discharged	7-14 days	Alive	<28 weeks	7-14
556	2017	WRH	Female	Pre-term	LBW	2.0-2.4 Kg	Discharged	7-14 days	Alive	30-33 weeks	7-14
557	2017	WRH	Female	Term	LBW	2.0-2.4 Kg	Discharged	<=1 day	Alive	37-42 weeks	<=24 hrs
558	2017	WRH	Female	Pre-term	LBW	1.5-1.9 Kg	Discharged	<=1 day	Alive	28-29 weeks	<=24 hrs
559	2017	WRH	Female	Term	NBW	>=2.5 Kg	Refered/Absconded	<=1 day	Alive	37-42 weeks	<=24 hrs
560	2017	WRH	Male	Term	NBW	>=2.5 Kg	Discharged	<=1 day	Alive	37-42 weeks	<=24 hrs
561	2017	WRH	Male	Term	NBW	>=2.5 Kg	Discharged	<=1 day	Alive	37-42 weeks	24-48 hrs
562	2017	WRH	Male	Term	LBW	1.5-1.9 Kg	Discharged	<=1 day	Alive	37-42 weeks	24-48 hrs
563	2017	WRH	Female	Pre-term	LBW	1.5-1.9 Kg	Discharged	4-6 days	Alive	<28 weeks	24-48 hrs
564	2017	WRH	Female	Pre-term	LBW	1.0-1.4 Kg	Expired	2-3 days	Expired	28-29 weeks	24-48 hrs
565	2017	WRH	Male	Pre-term	LBW	2.0-2.4 Kg	Discharged	4-6 days	Alive	30-33 weeks	24-48 hrs
566	2017	WRH	Male	Pre-term	NBW	>=2.5 Kg	Discharged	2-3 days	Alive	34-36 weeks	24-48 hrs
567	2017	WRH	Female	Term	NBW	>=2.5 Kg	Discharged	2-3 days	Alive	37-42 weeks	24-48 hrs
568	2017	WRH	Male	Term	NBW	>=2.5 Kg	Discharged	<=1 day	Alive	37-42 weeks	24-48 hrs
569	2017	WRH	Male	Term	NBW	>=2.5 Kg	Discharged	<=1 day	Alive	37-42 weeks	24-48 hrs
570	2017	WRH	Male	Term	NBW	>=2.5 Kg	Discharged	2-3 days	Alive	37-42 weeks	24-48 hrs
571	2017	WRH	Male	Pre-term	NBW	>=2.5 Kg	Discharged	<=1 day	Alive	34-36 weeks	24-48 hrs
572	2017	WRH	Male	Pre-term	NBW	>=2.5 Kg	Expired	2-3 days	Expired	34-36 weeks	24-48 hrs
573	2017	WRH	Female	Pre-term	NBW	>=2.5 Kg	Discharged	4-6 days	Alive	34-36 weeks	24-48 hrs
574	2017	WRH	Female	Term	NBW	>=2.5 Kg	Discharged	4-6 days	Alive	37-42 weeks	24-48 hrs
575	2017	WRH	Male	Pre-term	NBW	>=2.5 Kg	Discharged	<=1 day	Alive	34-36 weeks	24-48 hrs
576	2017	WRH	Male	Term	NBW	>=2.5 Kg	Discharged	2-3 days	Alive	37-42 weeks	24-48 hrs
577	2017	WRH	Female	Term	NBW	>=2.5 Kg	Discharged	7-14 days	Alive	37-42 weeks	24-48 hrs
578	2017	WRH	Male	Term	NBW	>=2.5 Kg	Discharged	7-14 days	Alive	37-42 weeks	24-48 hrs
579	2017	WRH	Male	Term	NBW	>=2.5 Kg	Discharged	2-3 days	Alive	37-42 weeks	24-48 hrs
580	2017	WRH	Female	Term	NBW	>=2.5 Kg	Discharged	<=1 day	Alive	>42 weeks	24-48 hrs
581	2017	WRH	Female	Term	NBW	>=2.5 Kg	Discharged	2-3 days	Alive	37-42 weeks	24-48 hrs
582	2017	WRH	Female	Pre-term	LBW	1.5-1.9 Kg	Discharged	<=1 day	Alive	30-33 weeks	24-48 hrs
583	2017	WRH	Male	Term	LBW	<1.0 Kg	Discharged	7-14 days	Alive	37-42 weeks	3-6 days
584	2017	WRH	Male	Pre-term	LBW	1.0-1.4 Kg	Discharged	<=1 day	Alive	<28 weeks	3-6 days
585	2017	WRH	Female	Pre-term	LBW	1.0-1.4 Kg	Discharged	4-6 days	Alive	28-29 weeks	3-6 days
586	2017	WRH	Male	Pre-term	LBW	2.0-2.4 Kg	Discharged	7-14 days	Alive	30-33 weeks	3-6 days
587	2017	WRH	Female	Pre-term	LBW	2.0-2.4 Kg	Discharged	7-14 days	Alive	30-33 weeks	3-6 days
588	2017	WRH	Male	Pre-term	LBW	2.0-2.4 Kg	Discharged	7-14 days	Alive	34-36 weeks	3-6 days
589	2017	WRH	Female	Term	NBW	>=2.5 Kg	Discharged	<=1 day	Alive	37-42 weeks	3-6 days
590	2017	WRH	Female	Pre-term	NBW	>=2.5 Kg	Discharged	7-14 days	Alive	34-36 weeks	3-6 days
591	2017	WRH	Female	Term	NBW	>=2.5 Kg	Refered/Absconded	7-14 days	Alive	>42 weeks	3-6 days
592	2017	WRH	Male	Term	LBW	2.0-2.4 Kg	Discharged	7-14 days	Alive	37-42 weeks	3-6 days
593	2017	WRH	Female	Pre-term	NBW	>=2.5 Kg	Discharged	<=1 day	Alive	34-36 weeks	3-6 days
594	2017	WRH	Male	Term	NBW	>=2.5 Kg	Discharged	<=1 day	Alive	37-42 weeks	3-6 days
595	2017	WRH	Female	Term	NBW	>=2.5 Kg	Discharged	2-3 days	Alive	37-42 weeks	3-6 days
596	2017	WRH	Female	Term	NBW	>=2.5 Kg	Discharged	<=1 day	Alive	37-42 weeks	3-6 days
597	2017	WRH	Female	Term	NBW	>=2.5 Kg	Discharged	4-6 days	Alive	37-42 weeks	3-6 days
598	2017	WRH	Male	Term	NBW	>=2.5 Kg	Discharged	<=1 day	Alive	37-42 weeks	3-6 days
599	2017	WRH	Male	Term	NBW	>=2.5 Kg	Discharged	2-3 days	Alive	37-42 weeks	3-6 days
600	2017	WRH	Female	Term	NBW	>=2.5 Kg	Discharged	2-3 days	Alive	37-42 weeks	3-6 days
601	2017	WRH	Female	Term	NBW	>=2.5 Kg	Discharged	7-14 days	Alive	37-42 weeks	3-6 days
602	2017	WRH	Male	Term	NBW	>=2.5 Kg	Discharged	<=1 day	Alive	37-42 weeks	3-6 days
603	2017	WRH	Female	Pre-term	LBW	1.0-1.4 Kg	Discharged	<=1 day	Alive	34-36 weeks	3-6 days
604	2017	WRH	Female	Pre-term	LBW	1.0-1.4 Kg	Discharged	7-14 days	Alive	34-36 weeks	3-6 days
605	2017	WRH	Female	Pre-term	LBW	1.5-1.9 Kg	Discharged	2-3 days	Alive	34-36 weeks	3-6 days
606	2017	WRH	Male	Pre-term	NBW	>=2.5 Kg	Discharged	4-6 days	Alive	34-36 weeks	3-6 days
607	2017	WRH	Male	Term	NBW	>=2.5 Kg	Expired	4-6 days	Expired	37-42 weeks	3-6 days
608	2017	WRH	Male	Term	NBW	>=2.5 Kg	Discharged	7-14 days	Alive	37-42 weeks	3-6 days
609	2017	WRH	Male	Term	NBW	>=2.5 Kg	Discharged	7-14 days	Alive	37-42 weeks	3-6 days
610	2017	WRH	Male	Pre-term	NBW	>=2.5 Kg	Discharged	2-3 days	Alive	34-36 weeks	3-6 days
611	2017	WRH	Female	Term	NBW	>=2.5 Kg	Discharged	<=1 day	Alive	37-42 weeks	3-6 days
612	2017	WRH	Male	Term	NBW	>=2.5 Kg	Discharged	<=1 day	Alive	37-42 weeks	3-6 days
613	2017	WRH	Male	Pre-term	NBW	>=2.5 Kg	Discharged	2-3 days	Alive	34-36 weeks	3-6 days
614	2017	WRH	Female	Pre-term	LBW	1.5-1.9 Kg	Discharged	2-3 days	Alive	28-29 weeks	3-6 days
615	2017	WRH	Female	Pre-term	LBW	2.0-2.4 Kg	Expired	<=1 day	Expired	30-33 weeks	3-6 days
616	2017	WRH	Male	Pre-term	NBW	>=2.5 Kg	Discharged	4-6 days	Alive	30-33 weeks	3-6 days
617	2017	WRH	Male	Pre-term	NBW	>=2.5 Kg	Discharged	<=1 day	Alive	34-36 weeks	3-6 days
618	2017	WRH	Male	Term	NBW	>=2.5 Kg	Discharged	2-3 days	Alive	37-42 weeks	3-6 days
619	2017	WRH	Male	Term	NBW	>=2.5 Kg	Discharged	2-3 days	Alive	37-42 weeks	3-6 days
620	2017	WRH	Male	Term	NBW	>=2.5 Kg	Discharged	7-14 days	Alive	37-42 weeks	3-6 days
621	2017	WRH	Male	Term	NBW	>=2.5 Kg	Discharged	<=1 day	Alive	37-42 weeks	3-6 days
622	2017	WRH	Male	Pre-term	LBW	1.0-1.4 Kg	Expired	<=1 day	Expired	<28 weeks	3-6 days
623	2017	WRH	Female	Pre-term	LBW	1.0-1.4 Kg	Discharged	<=1 day	Alive	30-33 weeks	3-6 days
624	2017	WRH	Female	Pre-term	LBW	1.0-1.4 Kg	Expired	<=1 day	Expired	28-29 weeks	3-6 days
625	2017	WRH	Male	Term	NBW	>=2.5 Kg	Expired	4-6 days	Expired	37-42 weeks	3-6 days
626	2017	WRH	Male	Term	NBW	>=2.5 Kg	Discharged	7-14 days	Alive	37-42 weeks	7-14
627	2017	WRH	Female	Pre-term	LBW	1.0-1.4 Kg	Discharged	<=1 day	Alive	34-36 weeks	7-14
628	2017	WRH	Male	Pre-term	LBW	2.0-2.4 Kg	Expired	<=1 day	Expired	34-36 weeks	7-14
629	2017	WRH	Female	Term	NBW	>=2.5 Kg	Discharged	7-14 days	Alive	37-42 weeks	7-14
630	2017	WRH	Female	Pre-term	NBW	>=2.5 Kg	Discharged	7-14 days	Alive	34-36 weeks	7-14
631	2017	WRH	Male	Term	NBW	>=2.5 Kg	Discharged	7-14 days	Alive	37-42 weeks	7-14
632	2017	WRH	Male	Pre-term	LBW	1.5-1.9 Kg	Discharged	2-3 days	Alive	30-33 weeks	7-14
633	2017	WRH	Female	Pre-term	LBW	2.0-2.4 Kg	Expired	<=1 day	Expired	30-33 weeks	7-14
634	2017	WRH	Male	Term	NBW	>=2.5 Kg	Discharged	2-3 days	Alive	37-42 weeks	7-14
635	2017	WRH	Male	Term	LBW	1.5-1.9 Kg	Discharged	<=1 day	Alive	37-42 weeks	7-14
636	2017	WRH	Male	Pre-term	LBW	1.5-1.9 Kg	Discharged	7-14 days	Alive	28-29 weeks	7-14
637	2017	WRH	Female	Pre-term	LBW	1.5-1.9 Kg	Expired	4-6 days	Expired	34-36 weeks	>14
638	2017	WRH	Male	Term	NBW	>=2.5 Kg	Expired	<=1 day	Expired	37-42 weeks	<=24 hrs
639	2017	WRH	Male	Term	NBW	>=2.5 Kg	Discharged	2-3 days	Alive	37-42 weeks	<=24 hrs
640	2017	WRH	Female	Term	NBW	>=2.5 Kg	Discharged	<=1 day	Alive	37-42 weeks	24-48 hrs
641	2017	WRH	Male	Term	NBW	>=2.5 Kg	Discharged	2-3 days	Alive	37-42 weeks	24-48 hrs
642	2017	WRH	Male	Term	NBW	>=2.5 Kg	Discharged	<=1 day	Alive	37-42 weeks	24-48 hrs
643	2017	WRH	Male	Term	NBW	>=2.5 Kg	Refered/Absconded	2-3 days	Alive	37-42 weeks	24-48 hrs
644	2017	WRH	Male	Term	NBW	>=2.5 Kg	Discharged	4-6 days	Alive	37-42 weeks	3-6 days
645	2017	WRH	Female	Pre-term	LBW	1.5-1.9 Kg	Discharged	7-14 days	Alive	34-36 weeks	3-6 days
646	2017	WRH	Female	Term	LBW	1.5-1.9 Kg	Discharged	4-6 days	Alive	37-42 weeks	3-6 days
647	2017	WRH	Female	Term	LBW	1.5-1.9 Kg	Discharged	7-14 days	Alive	37-42 weeks	3-6 days
648	2017	WRH	Female	Pre-term	LBW	2.0-2.4 Kg	Discharged	7-14 days	Alive	34-36 weeks	3-6 days
649	2017	WRH	Female	Term	LBW	2.0-2.4 Kg	Discharged	<=1 day	Alive	37-42 weeks	3-6 days
650	2017	WRH	Male	Term	LBW	2.0-2.4 Kg	Discharged	<=1 day	Alive	37-42 weeks	3-6 days
651	2017	WRH	Male	Term	LBW	2.0-2.4 Kg	Discharged	2-3 days	Alive	37-42 weeks	3-6 days
652	2017	WRH	Male	Term	NBW	>=2.5 Kg	Discharged	7-14 days	Alive	37-42 weeks	3-6 days
653	2017	WRH	Female	Pre-term	NBW	>=2.5 Kg	Discharged	4-6 days	Alive	34-36 weeks	3-6 days
654	2017	WRH	Male	Pre-term	NBW	>=2.5 Kg	Discharged	7-14 days	Alive	34-36 weeks	3-6 days
655	2017	WRH	Female	Pre-term	NBW	>=2.5 Kg	Discharged	4-6 days	Alive	34-36 weeks	3-6 days
656	2017	WRH	Male	Pre-term	NBW	>=2.5 Kg	Expired	7-14 days	Expired	34-36 weeks	3-6 days
657	2017	WRH	Male	Pre-term	NBW	>=2.5 Kg	Discharged	<=1 day	Alive	34-36 weeks	3-6 days
658	2017	WRH	Male	Term	NBW	>=2.5 Kg	Discharged	7-14 days	Alive	37-42 weeks	3-6 days
659	2017	WRH	Male	Term	NBW	>=2.5 Kg	Discharged	2-3 days	Alive	37-42 weeks	3-6 days
660	2017	WRH	Male	Term	NBW	>=2.5 Kg	Discharged	4-6 days	Alive	37-42 weeks	3-6 days
661	2017	WRH	Female	Term	NBW	>=2.5 Kg	Discharged	2-3 days	Alive	37-42 weeks	3-6 days
662	2017	WRH	Male	Term	NBW	>=2.5 Kg	Discharged	4-6 days	Alive	37-42 weeks	3-6 days
663	2017	WRH	Male	Term	NBW	>=2.5 Kg	Discharged	<=1 day	Alive	37-42 weeks	3-6 days
664	2017	WRH	Male	Term	NBW	>=2.5 Kg	Discharged	4-6 days	Alive	37-42 weeks	3-6 days
665	2017	WRH	Male	Pre-term	NBW	>=2.5 Kg	Discharged	<=1 day	Alive	34-36 weeks	3-6 days
666	2017	WRH	Male	Term	NBW	>=2.5 Kg	Discharged	<=1 day	Alive	37-42 weeks	3-6 days
667	2017	WRH	Female	Pre-term	NBW	>=2.5 Kg	Discharged	2-3 days	Alive	34-36 weeks	3-6 days
668	2017	WRH	Female	Pre-term	LBW	1.5-1.9 Kg	Discharged	4-6 days	Alive	30-33 weeks	3-6 days
669	2017	WRH	Male	Term	LBW	2.0-2.4 Kg	Discharged	4-6 days	Alive	37-42 weeks	3-6 days
670	2017	WRH	Male	Term	NBW	>=2.5 Kg	Discharged	<=1 day	Alive	37-42 weeks	3-6 days
671	2017	WRH	Female	Pre-term	NBW	>=2.5 Kg	Discharged	4-6 days	Alive	34-36 weeks	3-6 days
672	2017	WRH	Female	Pre-term	NBW	>=2.5 Kg	Expired	<=1 day	Expired	34-36 weeks	3-6 days
673	2017	WRH	Female	Term	NBW	>=2.5 Kg	Discharged	<=1 day	Alive	37-42 weeks	3-6 days
674	2017	WRH	Male	Term	NBW	>=2.5 Kg	Discharged	2-3 days	Alive	37-42 weeks	3-6 days
675	2017	WRH	Female	Term	NBW	>=2.5 Kg	Discharged	2-3 days	Alive	37-42 weeks	3-6 days
676	2017	WRH	Female	Term	NBW	>=2.5 Kg	Discharged	2-3 days	Alive	37-42 weeks	3-6 days
677	2017	WRH	Male	Term	NBW	>=2.5 Kg	Discharged	7-14 days	Alive	37-42 weeks	3-6 days
678	2017	WRH	Female	Term	NBW	>=2.5 Kg	Discharged	7-14 days	Alive	37-42 weeks	3-6 days
679	2017	WRH	Female	Term	NBW	>=2.5 Kg	Discharged	7-14 days	Alive	37-42 weeks	3-6 days
680	2017	WRH	Female	Term	NBW	>=2.5 Kg	Discharged	7-14 days	Alive	37-42 weeks	3-6 days
681	2017	WRH	Male	Term	NBW	>=2.5 Kg	Discharged	7-14 days	Alive	37-42 weeks	3-6 days
682	2017	WRH	Female	Pre-term	LBW	1.5-1.9 Kg	Discharged	<=1 day	Alive	<28 weeks	3-6 days
683	2017	WRH	Male	Term	LBW	2.0-2.4 Kg	Discharged	4-6 days	Alive	37-42 weeks	3-6 days
684	2017	WRH	Female	Term	NBW	>=2.5 Kg	Discharged	<=1 day	Alive	37-42 weeks	3-6 days
685	2017	WRH	Male	Term	NBW	>=2.5 Kg	Discharged	7-14 days	Alive	37-42 weeks	3-6 days
686	2017	WRH	Male	Term	NBW	>=2.5 Kg	Discharged	2-3 days	Alive	37-42 weeks	3-6 days
687	2017	WRH	Male	Term	NBW	>=2.5 Kg	Discharged	<=1 day	Alive	37-42 weeks	3-6 days
688	2017	WRH	Female	Pre-term	LBW	1.5-1.9 Kg	Discharged	7-14 days	Alive	34-36 weeks	3-6 days
689	2017	WRH	Male	Term	NBW	>=2.5 Kg	Discharged	<=1 day	Alive	37-42 weeks	7-14
690	2017	WRH	Male	Pre-term	LBW	1.5-1.9 Kg	Discharged	<=1 day	Alive	<28 weeks	7-14
691	2017	WRH	Male	Term	NBW	>=2.5 Kg	Discharged	<=1 day	Alive	37-42 weeks	<=24 hrs
692	2017	WRH	Female	Term	NBW	>=2.5 Kg	Expired	2-3 days	Expired	37-42 weeks	24-48 hrs
693	2017	WRH	Female	Term	LBW	1.5-1.9 Kg	Discharged	<=1 day	Alive	37-42 weeks	24-48 hrs
694	2017	WRH	Male	Pre-term	NBW	>=2.5 Kg	Discharged	<=1 day	Alive	28-29 weeks	24-48 hrs
695	2017	WRH	Female	Term	NBW	>=2.5 Kg	Discharged	<=1 day	Alive	37-42 weeks	24-48 hrs
696	2017	WRH	Female	Term	NBW	>=2.5 Kg	Expired	<=1 day	Expired	37-42 weeks	24-48 hrs
697	2017	WRH	Male	Term	NBW	>=2.5 Kg	Expired	2-3 days	Expired	37-42 weeks	24-48 hrs
698	2017	WRH	Female	Pre-term	NBW	>=2.5 Kg	Discharged	2-3 days	Alive	34-36 weeks	24-48 hrs
699	2017	WRH	Female	Term	NBW	>=2.5 Kg	Discharged	<=1 day	Alive	37-42 weeks	3-6 days
700	2017	WRH	Male	Term	NBW	>=2.5 Kg	Discharged	<=1 day	Alive	37-42 weeks	3-6 days
701	2017	WRH	Female	Term	LBW	1.0-1.4 Kg	Expired	<=1 day	Expired	37-42 weeks	3-6 days
702	2017	WRH	Female	Term	LBW	1.5-1.9 Kg	Discharged	<=1 day	Alive	37-42 weeks	3-6 days
703	2017	WRH	Male	Term	LBW	1.5-1.9 Kg	Discharged	2-3 days	Alive	37-42 weeks	3-6 days
704	2017	WRH	Female	Pre-term	LBW	2.0-2.4 Kg	Discharged	<=1 day	Alive	34-36 weeks	3-6 days
705	2017	WRH	Male	Term	LBW	2.0-2.4 Kg	Discharged	2-3 days	Alive	37-42 weeks	3-6 days
706	2017	WRH	Female	Pre-term	LBW	2.0-2.4 Kg	Discharged	<=1 day	Alive	28-29 weeks	3-6 days
707	2017	WRH	Male	Term	LBW	2.0-2.4 Kg	Discharged	2-3 days	Alive	37-42 weeks	3-6 days
708	2017	WRH	Male	Pre-term	LBW	2.0-2.4 Kg	Discharged	7-14 days	Alive	30-33 weeks	3-6 days
709	2017	WRH	Female	Pre-term	NBW	>=2.5 Kg	Discharged	<=1 day	Alive	34-36 weeks	3-6 days
710	2017	WRH	Male	Term	NBW	>=2.5 Kg	Discharged	<=1 day	Alive	37-42 weeks	3-6 days
711	2017	WRH	Male	Pre-term	NBW	>=2.5 Kg	Discharged	<=1 day	Alive	34-36 weeks	3-6 days
712	2017	WRH	Male	Pre-term	NBW	>=2.5 Kg	Discharged	2-3 days	Alive	34-36 weeks	3-6 days
713	2017	WRH	Female	Pre-term	NBW	>=2.5 Kg	Discharged	7-14 days	Alive	30-33 weeks	3-6 days
714	2017	WRH	Male	Pre-term	NBW	>=2.5 Kg	Discharged	<=1 day	Alive	30-33 weeks	3-6 days
715	2017	WRH	Male	Term	NBW	>=2.5 Kg	Discharged	<=1 day	Alive	37-42 weeks	3-6 days
716	2017	WRH	Male	Pre-term	NBW	>=2.5 Kg	Discharged	7-14 days	Alive	34-36 weeks	3-6 days
717	2017	WRH	Male	Term	NBW	>=2.5 Kg	Discharged	2-3 days	Alive	37-42 weeks	3-6 days
718	2017	WRH	Male	Pre-term	NBW	>=2.5 Kg	Discharged	7-14 days	Alive	34-36 weeks	3-6 days
719	2017	WRH	Female	Term	NBW	>=2.5 Kg	Discharged	<=1 day	Alive	37-42 weeks	3-6 days
720	2017	WRH	Female	Pre-term	NBW	>=2.5 Kg	Refered/Absconded	7-14 days	Alive	30-33 weeks	3-6 days
721	2017	WRH	Male	Term	NBW	>=2.5 Kg	Discharged	2-3 days	Alive	37-42 weeks	3-6 days
722	2017	WRH	Male	Term	NBW	>=2.5 Kg	Discharged	<=1 day	Alive	37-42 weeks	3-6 days
723	2017	WRH	Male	Pre-term	NBW	>=2.5 Kg	Discharged	7-14 days	Alive	34-36 weeks	3-6 days
724	2017	WRH	Male	Pre-term	NBW	>=2.5 Kg	Discharged	<=1 day	Alive	34-36 weeks	3-6 days
725	2017	WRH	Male	Term	NBW	>=2.5 Kg	Discharged	4-6 days	Alive	37-42 weeks	3-6 days
726	2017	WRH	Male	Pre-term	NBW	>=2.5 Kg	Discharged	<=1 day	Alive	34-36 weeks	3-6 days
727	2017	WRH	Female	Term	LBW	1.5-1.9 Kg	Discharged	2-3 days	Alive	37-42 weeks	3-6 days
728	2017	WRH	Male	Pre-term	LBW	2.0-2.4 Kg	Discharged	<=1 day	Alive	30-33 weeks	3-6 days
729	2017	WRH	Male	Term	NBW	>=2.5 Kg	Discharged	2-3 days	Alive	37-42 weeks	3-6 days
730	2017	WRH	Male	Term	NBW	>=2.5 Kg	Discharged	7-14 days	Alive	37-42 weeks	3-6 days
731	2017	WRH	Male	Pre-term	LBW	1.0-1.4 Kg	Discharged	<=1 day	Alive	28-29 weeks	3-6 days
732	2017	WRH	Male	Term	LBW	1.0-1.4 Kg	Discharged	2-3 days	Alive	37-42 weeks	3-6 days
733	2017	WRH	Female	Term	LBW	1.5-1.9 Kg	Discharged	2-3 days	Alive	37-42 weeks	3-6 days
734	2017	WRH	Male	Pre-term	LBW	1.5-1.9 Kg	Discharged	<=1 day	Alive	34-36 weeks	3-6 days
735	2017	WRH	Female	Pre-term	LBW	1.5-1.9 Kg	Discharged	<=1 day	Alive	30-33 weeks	3-6 days
736	2017	WRH	Female	Pre-term	LBW	2.0-2.4 Kg	Discharged	4-6 days	Alive	34-36 weeks	3-6 days
737	2017	WRH	Female	Pre-term	LBW	2.0-2.4 Kg	Discharged	7-14 days	Alive	34-36 weeks	3-6 days
738	2017	WRH	Female	Term	LBW	2.0-2.4 Kg	Discharged	<=1 day	Alive	37-42 weeks	3-6 days
739	2017	WRH	Male	Pre-term	LBW	2.0-2.4 Kg	Discharged	2-3 days	Alive	30-33 weeks	3-6 days
740	2017	WRH	Male	Term	LBW	2.0-2.4 Kg	Discharged	2-3 days	Alive	37-42 weeks	3-6 days
741	2017	WRH	Male	Term	NBW	>=2.5 Kg	Discharged	<=1 day	Alive	37-42 weeks	3-6 days
742	2017	WRH	Male	Pre-term	NBW	>=2.5 Kg	Discharged	<=1 day	Alive	34-36 weeks	3-6 days
743	2017	WRH	Male	Pre-term	NBW	>=2.5 Kg	Discharged	2-3 days	Alive	30-33 weeks	3-6 days
744	2017	WRH	Male	Term	NBW	>=2.5 Kg	Discharged	<=1 day	Alive	37-42 weeks	3-6 days
745	2017	WRH	Male	Term	NBW	>=2.5 Kg	Discharged	2-3 days	Alive	37-42 weeks	3-6 days
746	2017	WRH	Male	Term	NBW	>=2.5 Kg	Discharged	2-3 days	Alive	37-42 weeks	3-6 days
747	2017	WRH	Male	Pre-term	NBW	>=2.5 Kg	Expired	2-3 days	Expired	34-36 weeks	3-6 days
748	2017	WRH	Female	Pre-term	NBW	>=2.5 Kg	Discharged	7-14 days	Alive	34-36 weeks	3-6 days
749	2017	WRH	Female	Term	NBW	>=2.5 Kg	Discharged	2-3 days	Alive	37-42 weeks	3-6 days
750	2017	WRH	Male	Pre-term	NBW	>=2.5 Kg	Discharged	2-3 days	Alive	34-36 weeks	3-6 days
751	2017	WRH	Male	Term	NBW	>=2.5 Kg	Discharged	2-3 days	Alive	37-42 weeks	3-6 days
752	2017	WRH	Female	Term	NBW	>=2.5 Kg	Discharged	7-14 days	Alive	37-42 weeks	3-6 days
753	2017	WRH	Female	Pre-term	NBW	>=2.5 Kg	Discharged	4-6 days	Alive	34-36 weeks	3-6 days
754	2017	WRH	Male	Pre-term	LBW	1.5-1.9 Kg	Expired	2-3 days	Expired	34-36 weeks	3-6 days
755	2017	WRH	Female	Term	NBW	>=2.5 Kg	Discharged	2-3 days	Alive	37-42 weeks	3-6 days
756	2017	WRH	Female	Term	LBW	1.0-1.4 Kg	Discharged	2-3 days	Alive	37-42 weeks	7-14
757	2017	WRH	Male	Term	LBW	1.5-1.9 Kg	Expired	<=1 day	Expired	37-42 weeks	7-14
758	2017	WRH	Female	Term	LBW	2.0-2.4 Kg	Discharged	2-3 days	Alive	37-42 weeks	7-14
759	2017	WRH	Female	Term	LBW	2.0-2.4 Kg	Discharged	<=1 day	Alive	37-42 weeks	7-14
760	2017	WRH	Female	Pre-term	LBW	2.0-2.4 Kg	Discharged	<=1 day	Alive	34-36 weeks	7-14
761	2017	WRH	Male	Term	NBW	>=2.5 Kg	Discharged	2-3 days	Alive	37-42 weeks	7-14
762	2017	WRH	Male	Term	NBW	>=2.5 Kg	Discharged	<=1 day	Alive	37-42 weeks	7-14
763	2017	WRH	Female	Pre-term	NBW	>=2.5 Kg	Discharged	<=1 day	Alive	34-36 weeks	>14
764	2015	JDH	Male	Pre-term			Expired	<=1 day	Expired	28-29 weeks	24-48 hrs
765	2015	JDH	Female	Term			Discharged	<=1 day	Alive		24-48 hrs
766	2015	JDH	Female	Term			Discharged	<=1 day	Alive		24-48 hrs
767	2015	JDH	Female				Discharged	<=1 day	Alive		3-6 days
768	2015	JDH	Male				Discharged	<=1 day	Alive		24-48 hrs
769	2015	JDH	Female				Discharged	<=1 day	Alive		3-6 days
770	2015	JDH	Male				Expired	<=1 day	Expired		<=24 hrs
771	2015	JDH	Female				Discharged	<=1 day	Alive		3-6 days
772	2015	JDH	Male				Discharged	<=1 day	Alive		3-6 days
773	2015	JDH	Male				Expired	<=1 day	Expired		<=24 hrs
774	2015	JDH	Female				Discharged	<=1 day	Alive		7-14
775	2015	JDH	Male				Discharged	<=1 day	Alive		3-6 days
776	2015	JDH	Male				Discharged	<=1 day	Alive		3-6 days
777	2015	JDH	Female				Discharged	<=1 day	Alive		3-6 days
778	2015	JDH	Male				Discharged	<=1 day	Alive		3-6 days
779	2015	JDH	Female				Discharged	<=1 day	Alive		<=24 hrs
780	2015	JDH	Female				Discharged	<=1 day	Alive		3-6 days
781	2015	JDH	Male				Discharged	<=1 day	Alive		24-48 hrs
782	2015	JDH	Female				Expired	<=1 day	Expired		3-6 days
783	2015	JDH	Male				Expired	<=1 day	Expired		<=24 hrs
784	2015	JDH	Male				Discharged	<=1 day	Alive		7-14
785	2015	JDH	Female				Discharged	<=1 day	Alive		7-14
786	2015	JDH	Female				Discharged	<=1 day	Alive		<=24 hrs
787	2015	JDH	Male				Discharged	<=1 day	Alive		24-48 hrs
788	2015	JDH	Female				Discharged	<=1 day	Alive		>14
789	2015	JDH	Male				Discharged	<=1 day	Alive		3-6 days
790	2015	JDH	Female				Discharged	<=1 day	Alive		3-6 days
791	2015	JDH	Male				Discharged	<=1 day	Alive		3-6 days
792	2015	JDH	Male				Discharged	<=1 day	Alive		>14
793	2015	JDH	Female				Discharged	<=1 day	Alive		3-6 days
794	2015	JDH	Male				Discharged	<=1 day	Alive		3-6 days
795	2015	JDH	Female				Discharged	<=1 day	Alive		3-6 days
796	2015	JDH	Female				Discharged	<=1 day	Alive		3-6 days
797	2015	JDH	Female				Discharged	<=1 day	Alive		>14
798	2015	JDH	Female				Discharged	<=1 day	Alive		24-48 hrs
799	2015	JDH	Male				Discharged	<=1 day	Alive		>14
800	2015	JDH	Male				Discharged	<=1 day	Alive		3-6 days
801	2015	JDH	Female				Discharged	<=1 day	Alive		24-48 hrs
802	2015	JDH	Female				Discharged	<=1 day	Alive		3-6 days
803	2015	JDH	Male				Discharged	<=1 day	Alive		3-6 days
804	2015	JDH	Female				Discharged	<=1 day	Alive		7-14
805	2015	JDH	Male				Discharged	<=1 day	Alive		3-6 days
806	2015	JDH	Female				Discharged	<=1 day	Alive		7-14
807	2015	JDH	Male				Discharged	<=1 day	Alive		3-6 days
808	2015	JDH	Female				Discharged	<=1 day	Alive		3-6 days
809	2015	JDH	Female				Discharged	<=1 day	Alive		3-6 days
810	2015	JDH	Female				Discharged	<=1 day	Alive		7-14
811	2015	JDH	Male				Discharged	<=1 day	Alive		7-14
812	2015	JDH	Male				Discharged	<=1 day	Alive		3-6 days
813	2015	JDH	Female				Discharged	<=1 day	Alive		7-14
814	2015	JDH	Female				Discharged	<=1 day	Alive		>14
815	2015	JDH	Female				Discharged	<=1 day	Alive		>14
816	2015	JDH	Male				Discharged	<=1 day	Alive		7-14
817	2015	JDH	Female				Discharged	<=1 day	Alive		3-6 days
818	2015	JDH	Female				Discharged	<=1 day	Alive		3-6 days
819	2015	JDH	Female				Discharged	<=1 day	Alive		3-6 days
820	2015	JDH	Male				Discharged	<=1 day	Alive		3-6 days
821	2015	JDH	Male				Discharged	<=1 day	Alive		7-14
822	2015	JDH	Male				Discharged	<=1 day	Alive		7-14
823	2015	JDH	Female				Discharged	<=1 day	Alive		3-6 days
824	2015	JDH	Female				Discharged	<=1 day	Alive		3-6 days
825	2015	JDH	Male				Discharged	<=1 day	Alive		7-14
826	2015	JDH	Female				Discharged	<=1 day	Alive		7-14
827	2015	JDH	Female				Discharged	<=1 day	Alive		7-14
828	2015	JDH	Male				Discharged	<=1 day	Alive		7-14
829	2015	JDH	Female				Discharged	<=1 day	Alive		7-14
830	2015	JDH	Female				Discharged	<=1 day	Alive		7-14
831	2015	JDH	Female				Discharged	<=1 day	Alive		3-6 days
832	2015	JDH	Female				Expired	<=1 day	Expired		<=24 hrs
833	2015	JDH	Male				Expired	<=1 day	Expired		7-14
834	2015	JDH	Female				Discharged	<=1 day	Alive		7-14
835	2015	JDH	Female				Discharged	<=1 day	Alive		3-6 days
836	2015	JDH	Male				Discharged	<=1 day	Alive		7-14
837	2015	JDH	Male				Discharged	<=1 day	Alive		3-6 days
838	2015	JDH	Female				Discharged	<=1 day	Alive		7-14
839	2015	JDH	Male				Discharged	<=1 day	Alive		7-14
840	2015	JDH	Male				Discharged	<=1 day	Alive		>14
841	2015	JDH	Female				Discharged	<=1 day	Alive		>14
842	2015	JDH	Male				Discharged	<=1 day	Alive		7-14
843	2015	JDH	Male				Discharged	<=1 day	Alive		3-6 days
844	2015	JDH	Male				Discharged	<=1 day	Alive		7-14
845	2015	JDH	Male				Discharged	<=1 day	Alive		7-14
846	2015	JDH	Female				Discharged	<=1 day	Alive		3-6 days
847	2015	JDH	Male				Discharged	<=1 day	Alive		3-6 days
848	2015	JDH	Female				Discharged	<=1 day	Alive		7-14
849	2015	JDH	Female				Discharged	<=1 day	Alive		7-14
850	2015	JDH	Male				Discharged	<=1 day	Alive		7-14
851	2015	JDH	Female				Discharged	<=1 day	Alive		7-14
852	2015	JDH	Male				Expired	<=1 day	Expired		7-14
853	2015	JDH	Female				Discharged	<=1 day	Alive		7-14
854	2015	JDH	Male				Discharged	<=1 day	Alive		3-6 days
855	2015	JDH	Female				Discharged	<=1 day	Alive		7-14
856	2015	JDH	Male				Discharged	<=1 day	Alive		<=24 hrs
857	2015	JDH	Female				Discharged	<=1 day	Alive		3-6 days
858	2015	JDH	Female				Discharged	<=1 day	Alive		3-6 days
859	2015	JDH	Female				Expired	<=1 day	Expired		3-6 days
860	2015	JDH	Male				Discharged	<=1 day	Alive		7-14
861	2015	JDH	Female				Discharged	<=1 day	Alive		7-14
862	2015	JDH	Male				Expired	<=1 day	Expired		3-6 days
863	2015	JDH	Male				Discharged	<=1 day	Alive		3-6 days
864	2015	JDH	Female				Discharged	<=1 day	Alive		>14
865	2015	JDH	Male				Discharged	<=1 day	Alive		3-6 days
866	2015	JDH	Male				Discharged	<=1 day	Alive		3-6 days
867	2015	JDH	Female				Discharged	<=1 day	Alive		7-14
868	2015	JDH	Female				Discharged	<=1 day	Alive		3-6 days
869	2015	JDH	Female				Discharged	<=1 day	Alive		3-6 days
870	2015	JDH	Male				Discharged	<=1 day	Alive		3-6 days
871	2015	JDH	Male				Discharged	<=1 day	Alive		7-14
872	2015	JDH	Female				Expired	<=1 day	Expired		3-6 days
873	2015	JDH	Male				Discharged	<=1 day	Alive		3-6 days
874	2015	JDH	Female				Discharged	<=1 day	Alive		7-14
875	2015	JDH	Male				Discharged	<=1 day	Alive		24-48 hrs
876	2015	JDH	Male				Discharged	<=1 day	Alive		3-6 days
877	2015	JDH	Male				Discharged	<=1 day	Alive		7-14
878	2015	JDH	Male				Expired	<=1 day	Expired		3-6 days
879	2015	JDH	Female				Discharged	<=1 day	Alive		3-6 days
880	2015	JDH	Male				Discharged	<=1 day	Alive		7-14
881	2015	JDH	Female				Discharged	<=1 day	Alive		7-14
882	2015	JDH	Female				Discharged	<=1 day	Alive		7-14
883	2015	JDH	Female				Discharged	<=1 day	Alive		3-6 days
884	2015	JDH	Male				Discharged	<=1 day	Alive		3-6 days
885	2015	JDH	Female				Discharged	<=1 day	Alive		3-6 days
886	2015	JDH	Male				Discharged	<=1 day	Alive		3-6 days
887	2015	JDH	Female				Discharged	<=1 day	Alive		>14
888	2015	JDH	Female				Discharged	<=1 day	Alive		7-14
889	2015	JDH	Male				Discharged	<=1 day	Alive		7-14
890	2015	JDH	Male				Expired	<=1 day	Expired		3-6 days
891	2015	JDH	Female				Discharged	<=1 day	Alive		7-14
892	2015	JDH	Male				Discharged	<=1 day	Alive		7-14
893	2015	JDH	Male				Discharged	<=1 day	Alive		3-6 days
894	2015	JDH	Male				Expired	<=1 day	Expired		<=24 hrs
895	2015	JDH	Female				Expired	<=1 day	Expired		24-48 hrs
896	2015	JDH	Male				Discharged	<=1 day	Alive		7-14
897	2015	JDH	Male				Discharged	<=1 day	Alive		7-14
898	2015	JDH	Male				Discharged	<=1 day	Alive		7-14
899	2015	JDH	Male				Discharged	<=1 day	Alive		7-14
900	2015	JDH	Male				Discharged	<=1 day	Alive		3-6 days
901	2015	JDH	Female				Discharged	<=1 day	Alive		3-6 days
902	2015	JDH	Male				Expired	<=1 day	Expired		>14
903	2015	JDH	Male				Discharged	<=1 day	Alive		7-14
904	2015	JDH	Male				Discharged	<=1 day	Alive		<=24 hrs
905	2015	JDH	Female				Discharged	<=1 day	Alive		7-14
906	2015	JDH	Female				Discharged	<=1 day	Alive		3-6 days
907	2015	JDH	Female				Discharged	<=1 day	Alive		3-6 days
908	2015	JDH	Male				Discharged	<=1 day	Alive		3-6 days
909	2015	JDH	Female				Expired	<=1 day	Expired		<=24 hrs
910	2015	JDH	Female		LBW	1.5-1.9 Kg	Discharged	<=1 day	Alive		3-6 days
911	2015	JDH	Male				Discharged	<=1 day	Alive		>14
912	2015	JDH	Female				Discharged	<=1 day	Alive		3-6 days
913	2015	JDH	Male				Discharged	<=1 day	Alive		3-6 days
914	2015	JDH	Male		LBW	2.0-2.4 Kg	Discharged	<=1 day	Alive		3-6 days
915	2015	JDH	Male		LBW	2.0-2.4 Kg	Discharged	<=1 day	Alive		3-6 days
916	2015	JDH	Male		LBW	2.0-2.4 Kg	Discharged	<=1 day	Alive		3-6 days
917	2015	JDH	Male		NBW	>=2.5 Kg	Discharged	<=1 day	Alive		3-6 days
918	2015	JDH	Male		NBW	>=2.5 Kg	Discharged	<=1 day	Alive		3-6 days
919	2015	JDH	Female		NBW	>=2.5 Kg	Discharged	<=1 day	Alive		3-6 days
920	2015	JDH	Male		NBW	>=2.5 Kg	Discharged	<=1 day	Alive		3-6 days
921	2015	JDH	Male		NBW	>=2.5 Kg	Discharged	<=1 day	Alive		<=24 hrs
922	2015	JDH	Male		LBW	1.5-1.9 Kg	Discharged	<=1 day	Alive		24-48 hrs
923	2015	JDH	Female		LBW	1.0-1.4 Kg	Discharged	<=1 day	Alive		>14
924	2015	JDH	Female		NBW	>=2.5 Kg	Discharged	<=1 day	Alive		3-6 days
925	2015	JDH	Male				Expired	<=1 day	Expired		<=24 hrs
926	2015	JDH	Male		NBW	>=2.5 Kg	Discharged	<=1 day	Alive		<=24 hrs
927	2015	JDH	Female	Pre-term	LBW	1.0-1.4 Kg	Expired	<=1 day	Expired		24-48 hrs
928	2015	JDH	Male	Pre-term	LBW	1.5-1.9 Kg	Expired	<=1 day	Expired		3-6 days
929	2015	JDH	Female	Term	NBW	>=2.5 Kg	Discharged	<=1 day	Alive		3-6 days
930	2015	JDH	Male	Term	NBW	>=2.5 Kg	Discharged	<=1 day	Alive		3-6 days
931	2015	JDH	Female	Term	NBW	>=2.5 Kg	Discharged	<=1 day	Alive		3-6 days
932	2015	JDH	Male	Term	NBW	>=2.5 Kg	Discharged	<=1 day	Alive		3-6 days
933	2015	JDH	Male	Term	NBW	>=2.5 Kg	Discharged	<=1 day	Alive		3-6 days
934	2015	JDH	Female	Pre-term	NBW	>=2.5 Kg	Discharged	<=1 day	Alive		7-14
935	2015	JDH	Female	Pre-term	LBW	1.0-1.4 Kg	Expired	<=1 day	Expired		7-14
936	2015	JDH	Female	Term	LBW	1.0-1.4 Kg	Discharged	<=1 day	Alive		3-6 days
937	2015	JDH	Female	Term	NBW	>=2.5 Kg	Discharged	<=1 day	Alive		3-6 days
938	2015	JDH	Female	Term	NBW	>=2.5 Kg	Refered/Absconded	<=1 day	Alive		24-48 hrs
939	2015	JDH	Male	Pre-term	NBW	>=2.5 Kg	Discharged	<=1 day	Alive		24-48 hrs
940	2015	JDH	Male	Term	NBW	>=2.5 Kg	Discharged	<=1 day	Alive		3-6 days
941	2015	JDH	Male	Pre-term	LBW	1.5-1.9 Kg	Discharged	<=1 day	Alive		>14
942	2015	JDH	Female	Term	NBW	>=2.5 Kg	Expired	<=1 day	Expired		7-14
943	2015	JDH	Male	Term	LBW	1.5-1.9 Kg	Discharged	<=1 day	Alive		3-6 days
944	2015	JDH	Male	Term	NBW	>=2.5 Kg	Discharged	<=1 day	Alive		3-6 days
945	2015	JDH	Male	Term	NBW	>=2.5 Kg	Discharged	<=1 day	Alive		7-14
946	2015	JDH	Male	Term	NBW	>=2.5 Kg	Discharged	<=1 day	Alive		7-14
947	2015	JDH	Female	Term	NBW	>=2.5 Kg	Discharged	<=1 day	Alive		3-6 days
948	2015	JDH	Male	Term	NBW	>=2.5 Kg	Discharged	<=1 day	Alive		3-6 days
949	2015	JDH	Female	Pre-term	LBW	<1.0 Kg	Expired	<=1 day	Expired		7-14
950	2015	JDH	Male	Term	NBW	>=2.5 Kg	Discharged	<=1 day	Alive		3-6 days
951	2015	JDH	Male	Term	NBW	>=2.5 Kg	Discharged	<=1 day	Alive		3-6 days
952	2015	JDH	Female	Pre-term	LBW	1.0-1.4 Kg	Discharged	<=1 day	Alive		>14
953	2015	JDH	Female	Pre-term	LBW	1.5-1.9 Kg	Discharged	<=1 day	Alive		>14
954	2015	JDH	Male	Term	LBW	2.0-2.4 Kg	Discharged	<=1 day	Alive		7-14
955	2015	JDH	Male	Term	NBW	>=2.5 Kg	Discharged	<=1 day	Alive		3-6 days
956	2015	JDH	Female	Term	NBW	>=2.5 Kg	Discharged	<=1 day	Alive		3-6 days
957	2015	JDH	Female	Term	NBW	>=2.5 Kg	Discharged	<=1 day	Alive		3-6 days
958	2015	JDH	Female	Term	NBW	>=2.5 Kg	Discharged	<=1 day	Alive		3-6 days
959	2015	JDH	Male	Term	LBW	2.0-2.4 Kg	Discharged	<=1 day	Alive		3-6 days
960	2015	JDH	Male	Term	NBW	>=2.5 Kg	Discharged	<=1 day	Alive		3-6 days
961	2015	JDH	Female	Pre-term	NBW	>=2.5 Kg	Discharged	<=1 day	Alive		3-6 days
962	2015	JDH	Male	Term	LBW	1.0-1.4 Kg	Discharged	<=1 day	Alive		7-14
963	2015	JDH	Male	Term	NBW	>=2.5 Kg	Discharged	<=1 day	Alive		3-6 days
964	2015	JDH	Male	Term	NBW	>=2.5 Kg	Discharged	<=1 day	Alive		3-6 days
965	2015	JDH	Female	Term	LBW	2.0-2.4 Kg	Discharged	<=1 day	Alive		3-6 days
966	2015	JDH	Female	Term	NBW	>=2.5 Kg	Discharged	<=1 day	Alive		24-48 hrs
967	2015	JDH	Female	Term	NBW	>=2.5 Kg	Discharged	<=1 day	Alive		3-6 days
968	2015	JDH	Female	Term	NBW	>=2.5 Kg	Discharged	<=1 day	Alive		7-14
969	2015	JDH	Male	Term	NBW	>=2.5 Kg	Discharged	<=1 day	Alive		7-14
970	2015	JDH	Female	Term	NBW	>=2.5 Kg	Expired	<=1 day	Expired		3-6 days
971	2015	JDH	Male	Pre-term	LBW	1.5-1.9 Kg	Discharged	<=1 day	Alive		<=24 hrs
972	2015	JDH	Female	Term	NBW	>=2.5 Kg	Expired	<=1 day	Expired		3-6 days
973	2015	JDH	Male	Pre-term	LBW	1.5-1.9 Kg	Discharged	<=1 day	Alive		<=24 hrs
974	2015	JDH	Female	Term			Discharged	<=1 day	Alive		3-6 days
975	2015	JDH	Female	Term	LBW	2.0-2.4 Kg	Expired	<=1 day	Expired		3-6 days
976	2015	JDH	Male	Term	NBW	>=2.5 Kg	Discharged	<=1 day	Alive		3-6 days
977	2015	JDH	Male	Term	NBW	>=2.5 Kg	Discharged	<=1 day	Alive		3-6 days
978	2015	JDH	Male	Term	NBW	>=2.5 Kg	Discharged	<=1 day	Alive		7-14
979	2015	JDH	Male	Term	NBW	>=2.5 Kg	Discharged	<=1 day	Alive		7-14
980	2015	JDH	Male	Term			Discharged	4-6 days	Alive		3-6 days
981	2015	JDH	Female	Term	NBW	>=2.5 Kg	Discharged	<=1 day	Alive		3-6 days
982	2015	JDH	Male	Term	NBW	>=2.5 Kg	Discharged	<=1 day	Alive		3-6 days
983	2015	JDH	Male	Term	NBW	>=2.5 Kg	Discharged	<=1 day	Alive		3-6 days
984	2015	JDH	Male	Term	NBW	>=2.5 Kg	Expired	<=1 day	Expired		24-48 hrs
985	2015	JDH	Male	Term	NBW	>=2.5 Kg	Discharged	<=1 day	Alive		3-6 days
986	2015	JDH	Male	Term	NBW	>=2.5 Kg	Discharged	<=1 day	Alive		3-6 days
987	2015	JDH	Male	Term	NBW	>=2.5 Kg	Discharged	<=1 day	Alive		<=24 hrs
988	2015	JDH	Female	Term	NBW	>=2.5 Kg	Discharged	<=1 day	Alive		3-6 days
989	2015	JDH	Female	Term	NBW	>=2.5 Kg	Discharged	<=1 day	Alive		3-6 days
990	2015	JDH	Male	Term	NBW	>=2.5 Kg	Discharged	<=1 day	Alive		7-14
991	2015	JDH	Male	Term	NBW	>=2.5 Kg	Discharged	<=1 day	Alive		7-14
992	2015	JDH	Male	Term	NBW	>=2.5 Kg	Discharged	<=1 day	Alive		3-6 days
993	2015	JDH	Male	Term	NBW	>=2.5 Kg	Discharged	<=1 day	Alive		>14
994	2015	JDH	Female	Term	NBW	>=2.5 Kg	Discharged	<=1 day	Alive		>14
995	2015	JDH	Female	Term	NBW	>=2.5 Kg	Discharged	<=1 day	Alive		24-48 hrs
996	2015	JDH	Female	Term	NBW	>=2.5 Kg	Discharged	<=1 day	Alive		3-6 days
997	2015	JDH	Male	Term	LBW	2.0-2.4 Kg	Discharged	<=1 day	Alive		3-6 days
998	2015	JDH	Male	Term	NBW	>=2.5 Kg	Discharged	<=1 day	Alive		3-6 days
999	2015	JDH	Female	Term	LBW	2.0-2.4 Kg	Discharged	<=1 day	Alive		7-14
1000	2015	JDH	Female	Term	NBW	>=2.5 Kg	Discharged	<=1 day	Alive		7-14
1001	2015	JDH	Female	Term	NBW	>=2.5 Kg	Discharged	<=1 day	Alive		7-14
1002	2015	JDH	Male	Pre-term	NBW	>=2.5 Kg	Discharged	<=1 day	Alive		3-6 days
1003	2015	JDH	Male	Pre-term	LBW	1.5-1.9 Kg	Discharged	<=1 day	Alive		7-14
1004	2015	JDH	Female	Term	LBW	1.5-1.9 Kg	Expired	<=1 day	Expired		3-6 days
1005	2015	JDH	Female	Term	LBW	2.0-2.4 Kg	Discharged	<=1 day	Alive		7-14
1006	2015	JDH	Female	Term	NBW	>=2.5 Kg	Discharged	<=1 day	Alive		3-6 days
1007	2015	JDH	Female	Term	NBW	>=2.5 Kg	Discharged	<=1 day	Alive		3-6 days
1008	2015	JDH	Male	Term			Expired	<=1 day	Expired		24-48 hrs
1009	2015	JDH	Female	Term	LBW	2.0-2.4 Kg	Discharged	<=1 day	Alive		7-14
1010	2015	JDH	Male	Term	NBW	>=2.5 Kg	Discharged	<=1 day	Alive		3-6 days
1011	2015	JDH	Male	Term	NBW	>=2.5 Kg	Discharged	<=1 day	Alive		3-6 days
1012	2015	JDH	Male	Term	LBW	2.0-2.4 Kg	Discharged	<=1 day	Alive		3-6 days
1013	2015	JDH	Female	Term	NBW	>=2.5 Kg	Discharged	<=1 day	Alive		3-6 days
1014	2015	JDH	Male	Term	NBW	>=2.5 Kg	Discharged	<=1 day	Alive		3-6 days
1015	2015	JDH	Male	Term	NBW	>=2.5 Kg	Discharged	<=1 day	Alive		3-6 days
1016	2015	JDH	Male	Term	LBW	1.5-1.9 Kg	Discharged	<=1 day	Alive		7-14
1017	2015	JDH	Male	Pre-term	LBW	1.0-1.4 Kg	Expired	<=1 day	Expired		24-48 hrs
1018	2015	JDH	Male	Pre-term	NBW	>=2.5 Kg	Discharged	<=1 day	Alive		3-6 days
1019	2015	JDH	Female	Term	LBW	2.0-2.4 Kg	Discharged	<=1 day	Alive		3-6 days
1020	2015	JDH	Male	Term	NBW	>=2.5 Kg	Discharged	<=1 day	Alive		3-6 days
1021	2015	JDH	Female	Term	NBW	>=2.5 Kg	Discharged	<=1 day	Alive		3-6 days
1022	2015	JDH	Female	Term	NBW	>=2.5 Kg	Discharged	<=1 day	Alive		3-6 days
1023	2015	JDH	Male	Term	NBW	>=2.5 Kg	Discharged	<=1 day	Alive		3-6 days
1024	2015	JDH	Female	Term	NBW	>=2.5 Kg	Discharged	<=1 day	Alive		3-6 days
1025	2015	JDH	Female	Term	NBW	>=2.5 Kg	Discharged	<=1 day	Alive		7-14
1026	2015	JDH	Male	Pre-term	NBW	>=2.5 Kg	Discharged	<=1 day	Alive		3-6 days
1027	2015	JDH	Female	Term	NBW	>=2.5 Kg	Discharged	<=1 day	Alive		7-14
1028	2015	JDH	Female	Term	LBW	2.0-2.4 Kg	Discharged	<=1 day	Alive		3-6 days
1029	2015	JDH	Male	Term	LBW	2.0-2.4 Kg	Discharged	<=1 day	Alive		3-6 days
1030	2015	JDH	Female	Term	NBW	>=2.5 Kg	Expired	<=1 day	Expired		3-6 days
1031	2015	JDH	Female	Term	LBW	1.0-1.4 Kg	Discharged	<=1 day	Alive		3-6 days
1032	2015	JDH	Male	Term	NBW	>=2.5 Kg	Discharged	<=1 day	Alive		3-6 days
1033	2015	JDH	Female	Term	NBW	>=2.5 Kg	Expired	<=1 day	Expired		3-6 days
1034	2015	JDH	Female	Term			Discharged	<=1 day	Alive		3-6 days
1035	2015	JDH	Male	Term	LBW	1.0-1.4 Kg	Discharged	<=1 day	Alive		>14
1036	2015	JDH	Female	Term	NBW	>=2.5 Kg	Discharged	<=1 day	Alive		3-6 days
1037	2015	JDH	Male	Term	NBW	>=2.5 Kg	Discharged	<=1 day	Alive		3-6 days
1038	2015	JDH	Female	Term	NBW	>=2.5 Kg	Discharged	<=1 day	Alive		3-6 days
1039	2015	JDH	Female	Term	NBW	>=2.5 Kg	Discharged	<=1 day	Alive		7-14
1040	2015	JDH	Male	Term	NBW	>=2.5 Kg	Discharged	<=1 day	Alive		3-6 days
1041	2015	JDH	Female	Term	NBW	>=2.5 Kg	Discharged	<=1 day	Alive		3-6 days
1042	2015	JDH	Male	Term	NBW	>=2.5 Kg	Discharged	<=1 day	Alive		7-14
1043	2015	JDH	Female	Term	NBW	>=2.5 Kg	Discharged	<=1 day	Alive		3-6 days
1044	2015	JDH	Male	Pre-term	LBW	1.0-1.4 Kg	Expired	<=1 day	Expired		3-6 days
1045	2015	JDH	Female	Term	NBW	>=2.5 Kg	Discharged	<=1 day	Alive		7-14
1046	2015	JDH	Female	Term			Discharged	<=1 day	Alive		3-6 days
1047	2015	JDH	Female	Term	NBW	>=2.5 Kg	Discharged	<=1 day	Alive		3-6 days
1048	2015	JDH	Male	Term	NBW	>=2.5 Kg	Discharged	<=1 day	Alive		3-6 days
1049	2015	JDH	Female	Term	NBW	>=2.5 Kg	Discharged	<=1 day	Alive		24-48 hrs
1050	2015	JDH	Female	Pre-term	LBW	2.0-2.4 Kg	Discharged	<=1 day	Alive		7-14
1051	2015	JDH	Female	Term			Discharged	<=1 day	Alive		7-14
1052	2015	JDH	Male	Term	NBW	>=2.5 Kg	Discharged	<=1 day	Alive		>14
1053	2015	JDH	Female	Term	LBW	2.0-2.4 Kg	Discharged	<=1 day	Alive		3-6 days
1054	2016	JDH	Female	Term	NBW	>=2.5 Kg	Discharged	<=1 day	Alive		7-14
1055	2016	JDH	Female	Term	NBW	>=2.5 Kg	Discharged	<=1 day	Alive		3-6 days
1056	2016	JDH	Female	Term	LBW	2.0-2.4 Kg	Discharged	<=1 day	Alive		7-14
1057	2016	JDH	Female	Pre-term	LBW	2.0-2.4 Kg	Expired	<=1 day	Expired		24-48 hrs
1058	2016	JDH	Male	Pre-term	LBW	1.0-1.4 Kg	Expired	<=1 day	Expired		>14
1059	2016	JDH	Female	Term	NBW	>=2.5 Kg	Discharged	<=1 day	Alive		3-6 days
1060	2016	JDH	Female	Term	NBW	>=2.5 Kg	Discharged	<=1 day	Alive		7-14
1061	2016	JDH	Male	Term	NBW	>=2.5 Kg	Discharged	<=1 day	Alive		3-6 days
1062	2016	JDH	Female	Term	LBW	1.5-1.9 Kg	Discharged	<=1 day	Alive		>14
1063	2016	JDH	Female	Term	NBW	>=2.5 Kg	Discharged	<=1 day	Alive		7-14
1064	2016	JDH	Female	Term	NBW	>=2.5 Kg	Discharged	<=1 day	Alive		7-14
1065	2016	JDH	Male	Term	LBW	1.5-1.9 Kg	Discharged	<=1 day	Alive		3-6 days
1066	2016	JDH	Female	Pre-term	LBW	1.5-1.9 Kg	Discharged	<=1 day	Alive		3-6 days
1067	2016	JDH	Female	Pre-term	LBW	2.0-2.4 Kg	Discharged	<=1 day	Alive		7-14
1068	2016	JDH	Male	Term	NBW	>=2.5 Kg	Discharged	<=1 day	Alive		7-14
1069	2016	JDH	Female	Term	NBW	>=2.5 Kg	Discharged	<=1 day	Alive		7-14
1070	2016	JDH	Male	Term	NBW	>=2.5 Kg	Discharged	<=1 day	Alive		3-6 days
1071	2016	JDH	Male	Term	NBW	>=2.5 Kg	Discharged	<=1 day	Alive		7-14
1072	2016	JDH	Female	Term	NBW	>=2.5 Kg	Discharged	<=1 day	Alive		3-6 days
1073	2016	JDH	Male	Term	LBW	1.0-1.4 Kg	Expired	<=1 day	Expired		3-6 days
1074	2016	JDH	Female	Pre-term	NBW	>=2.5 Kg	Discharged	<=1 day	Alive		3-6 days
1075	2016	JDH	Female	Term	NBW	>=2.5 Kg	Discharged	<=1 day	Alive		7-14
1076	2016	JDH	Male	Term	LBW	1.5-1.9 Kg	Expired	<=1 day	Expired		<=24 hrs
1077	2016	JDH	Female	Pre-term	NBW	>=2.5 Kg	Discharged	<=1 day	Alive		7-14
1078	2016	JDH	Female	Term	LBW	1.5-1.9 Kg	Expired	<=1 day	Expired		3-6 days
1079	2016	JDH	Male	Term	LBW	1.0-1.4 Kg	Expired	<=1 day	Expired		>14
1080	2016	JDH	Female	Term	NBW	>=2.5 Kg	Discharged	<=1 day	Alive		<=24 hrs
1081	2016	JDH	Female	Term	NBW	>=2.5 Kg	Discharged	<=1 day	Alive		7-14
1082	2016	JDH	Male	Term	NBW	>=2.5 Kg	Discharged	<=1 day	Alive		3-6 days
1083	2016	JDH	Male	Term	NBW	>=2.5 Kg	Discharged	<=1 day	Alive		3-6 days
1084	2016	JDH	Female	Pre-term	LBW	1.5-1.9 Kg	Expired	<=1 day	Expired		24-48 hrs
1085	2016	JDH	Male	Term	NBW	>=2.5 Kg	Discharged	<=1 day	Alive		3-6 days
1086	2016	JDH	Male	Term	NBW	>=2.5 Kg	Discharged	<=1 day	Alive		3-6 days
1087	2016	JDH	Female	Term	NBW	>=2.5 Kg	Discharged	<=1 day	Alive		3-6 days
1088	2016	JDH	Male	Term	NBW	>=2.5 Kg	Discharged	<=1 day	Alive		7-14
1089	2016	JDH	Female	Pre-term	LBW	1.5-1.9 Kg	Discharged	<=1 day	Alive		7-14
1090	2016	JDH	Male	Pre-term	LBW	1.5-1.9 Kg	Discharged	<=1 day	Alive		>14
1091	2016	JDH	Male	Term	LBW	2.0-2.4 Kg	Discharged	<=1 day	Alive		3-6 days
1092	2016	JDH	Male	Pre-term	LBW	1.0-1.4 Kg	Discharged	<=1 day	Alive		>14
1093	2016	JDH	Female	Pre-term	LBW	2.0-2.4 Kg	Discharged	<=1 day	Alive		>14
1094	2016	JDH	Female	Term	NBW	>=2.5 Kg	Discharged	<=1 day	Alive		24-48 hrs
1095	2016	JDH	Male	Term	NBW	>=2.5 Kg	Discharged	<=1 day	Alive		3-6 days
1096	2016	JDH	Male	Term	LBW	1.0-1.4 Kg	Discharged	<=1 day	Alive		3-6 days
1097	2016	JDH	Male	Pre-term	NBW	>=2.5 Kg	Discharged	<=1 day	Alive		7-14
1098	2016	JDH	Male	Pre-term	LBW	2.0-2.4 Kg	Discharged	<=1 day	Alive		3-6 days
1099	2016	JDH	Female	Term	NBW	>=2.5 Kg	Discharged	<=1 day	Alive		<=24 hrs
1100	2016	JDH	Female	Term	NBW	>=2.5 Kg	Discharged	<=1 day	Alive		24-48 hrs
1101	2016	JDH	Male	Term	NBW	>=2.5 Kg	Expired	<=1 day	Expired		>14
1102	2016	JDH	Female	Term	NBW	>=2.5 Kg	Discharged	<=1 day	Alive		3-6 days
1103	2016	JDH	Male	Term	NBW	>=2.5 Kg	Discharged	<=1 day	Alive		7-14
1104	2016	JDH	Male	Term	NBW	>=2.5 Kg	Discharged	<=1 day	Alive		7-14
1105	2016	JDH	Male	Term	NBW	>=2.5 Kg	Discharged	<=1 day	Alive		7-14
1106	2016	JDH	Female	Term	LBW	2.0-2.4 Kg	Discharged	<=1 day	Alive		7-14
1107	2016	JDH	Male	Term	NBW	>=2.5 Kg	Discharged	<=1 day	Alive		3-6 days
1108	2016	JDH	Male	Term	LBW	2.0-2.4 Kg	Discharged	<=1 day	Alive		3-6 days
1109	2016	JDH	Male	Pre-term	LBW	2.0-2.4 Kg	Discharged	<=1 day	Alive		3-6 days
1110	2016	JDH	Male	Term	NBW	>=2.5 Kg	Discharged	<=1 day	Alive		7-14
1111	2016	JDH	Female	Pre-term	LBW	1.5-1.9 Kg	Discharged	<=1 day	Alive		7-14
1112	2016	JDH	Male	Term	NBW	>=2.5 Kg	Discharged	<=1 day	Alive		3-6 days
1113	2016	JDH	Female	Term	LBW	2.0-2.4 Kg	Discharged	<=1 day	Alive		3-6 days
1114	2016	JDH	Male	Term	NBW	>=2.5 Kg	Discharged	<=1 day	Alive		3-6 days
1115	2016	JDH	Male	Term	NBW	>=2.5 Kg	Expired	<=1 day	Expired		24-48 hrs
1116	2016	JDH	Male	Term	NBW	>=2.5 Kg	Discharged	<=1 day	Alive		3-6 days
1117	2016	JDH	Female	Term	NBW	>=2.5 Kg	Discharged	<=1 day	Alive		3-6 days
1118	2016	JDH	Male	Term	NBW	>=2.5 Kg	Discharged	<=1 day	Alive		3-6 days
1119	2016	JDH	Male	Term	NBW	>=2.5 Kg	Discharged	<=1 day	Alive		3-6 days
1120	2016	JDH	Male	Term	LBW	2.0-2.4 Kg	Discharged	<=1 day	Alive		7-14
1121	2016	JDH	Female	Term	NBW	>=2.5 Kg	Discharged	<=1 day	Alive		7-14
1122	2016	JDH	Female	Term	NBW	>=2.5 Kg	Discharged	<=1 day	Alive		7-14
1123	2016	JDH	Male	Term	NBW	>=2.5 Kg	Discharged	<=1 day	Alive		7-14
1124	2016	JDH	Female	Term	NBW	>=2.5 Kg	Discharged	<=1 day	Alive		3-6 days
1125	2016	JDH	Female	Term	LBW	2.0-2.4 Kg	Expired	<=1 day	Expired		<=24 hrs
1126	2016	JDH	Male	Term	NBW	>=2.5 Kg	Discharged	<=1 day	Alive		7-14
1127	2016	JDH	Male	Term	NBW	>=2.5 Kg	Discharged	<=1 day	Alive		3-6 days
1128	2016	JDH	Male	Term	NBW	>=2.5 Kg	Discharged	<=1 day	Alive		7-14
1129	2016	JDH	Female	Term	LBW	2.0-2.4 Kg	Discharged	<=1 day	Alive		7-14
1130	2016	JDH	Female	Term	NBW	>=2.5 Kg	Discharged	<=1 day	Alive		3-6 days
1131	2016	JDH	Female	Term	LBW	2.0-2.4 Kg	Discharged	<=1 day	Alive		7-14
1132	2016	JDH	Female	Term	NBW	>=2.5 Kg	Discharged	<=1 day	Alive		>14
1133	2016	JDH	Male	Term	LBW	2.0-2.4 Kg	Discharged	<=1 day	Alive		7-14
1134	2016	JDH	Female	Term	NBW	>=2.5 Kg	Discharged	<=1 day	Alive		7-14
1135	2016	JDH	Male	Term	NBW	>=2.5 Kg	Discharged	<=1 day	Alive		7-14
1136	2016	JDH	Female	Term	NBW	>=2.5 Kg	Discharged	2-3 days	Alive		3-6 days
1137	2016	JDH	Female	Term	NBW	>=2.5 Kg	Discharged	<=1 day	Alive		3-6 days
1138	2016	JDH	Male	Term	NBW	>=2.5 Kg	Discharged	2-3 days	Alive		3-6 days
1139	2016	JDH	Female	Term	NBW	>=2.5 Kg	Discharged	<=1 day	Alive		3-6 days
1140	2016	JDH	Female	Term	NBW	>=2.5 Kg	Discharged	2-3 days	Alive		3-6 days
1141	2016	JDH	Female	Term	NBW	>=2.5 Kg	Expired	<=1 day	Expired		24-48 hrs
1142	2016	JDH	Female	Term	NBW	>=2.5 Kg	Discharged	2-3 days	Alive		24-48 hrs
1143	2016	JDH	Female	Term	NBW	>=2.5 Kg	Discharged	2-3 days	Alive		7-14
1144	2016	JDH	Female	Term	LBW	1.5-1.9 Kg	Discharged	4-6 days	Alive		3-6 days
1145	2016	JDH	Female	Term	NBW	>=2.5 Kg	Discharged	<=1 day	Alive		3-6 days
1146	2016	JDH	Female	Term			Discharged	<=1 day	Alive		7-14
1147	2016	JDH	Female	Term	NBW	>=2.5 Kg	Discharged	<=1 day	Alive		7-14
1148	2016	JDH	Female	Term	LBW	2.0-2.4 Kg	Discharged	<=1 day	Alive		7-14
1149	2016	JDH	Male	Term	LBW	2.0-2.4 Kg	Discharged	<=1 day	Alive		24-48 hrs
1150	2016	JDH	Female	Term	LBW	1.5-1.9 Kg	Discharged	<=1 day	Alive		24-48 hrs
1151	2016	JDH	Female	Term	LBW	2.0-2.4 Kg	Discharged	<=1 day	Alive		24-48 hrs
1152	2016	JDH	Female	Term	NBW	>=2.5 Kg	Discharged	<=1 day	Alive		24-48 hrs
1153	2016	JDH	Male	Term	NBW	>=2.5 Kg	Expired	<=1 day	Expired		3-6 days
1154	2016	JDH	Male	Term	LBW	2.0-2.4 Kg	Discharged	<=1 day	Alive		3-6 days
1155	2016	JDH	Male	Term	NBW	>=2.5 Kg	Discharged	<=1 day	Alive		3-6 days
1156	2016	JDH	Female	Pre-term	NBW	>=2.5 Kg	Discharged	<=1 day	Alive		7-14
1157	2016	JDH	Male	Term	NBW	>=2.5 Kg	Discharged	<=1 day	Alive		3-6 days
1158	2016	JDH	Female	Term	NBW	>=2.5 Kg	Discharged	<=1 day	Alive		7-14
1159	2016	JDH	Female	Term	NBW	>=2.5 Kg	Discharged	<=1 day	Alive		3-6 days
1160	2016	JDH	Female	Term	NBW	>=2.5 Kg	Discharged	<=1 day	Alive		3-6 days
1161	2016	JDH	Female	Pre-term	NBW	>=2.5 Kg	Discharged	<=1 day	Alive		3-6 days
1162	2016	JDH	Male	Pre-term	LBW	1.5-1.9 Kg	Discharged	<=1 day	Alive		7-14
1163	2016	JDH	Female	Term	LBW	2.0-2.4 Kg	Expired	<=1 day	Expired		>14
1164	2016	JDH	Male	Term	NBW	>=2.5 Kg	Discharged	<=1 day	Alive		3-6 days
1165	2016	JDH	Male	Term	NBW	>=2.5 Kg	Discharged	<=1 day	Alive		3-6 days
1166	2016	JDH	Male	Term	NBW	>=2.5 Kg	Discharged	<=1 day	Alive		7-14
1167	2016	JDH	Female	Term	NBW	>=2.5 Kg	Discharged	<=1 day	Alive		3-6 days
1168	2016	JDH	Male	Term	NBW	>=2.5 Kg	Discharged	<=1 day	Alive		3-6 days
1169	2016	JDH	Male	Term	NBW	>=2.5 Kg	Discharged	<=1 day	Alive		3-6 days
1170	2016	JDH	Male	Term	NBW	>=2.5 Kg	Discharged	<=1 day	Alive		7-14
1171	2016	JDH	Male	Term	LBW	2.0-2.4 Kg	Discharged	<=1 day	Alive		7-14
1172	2016	JDH	Male	Term	NBW	>=2.5 Kg	Discharged	<=1 day	Alive		3-6 days
1173	2016	JDH	Female	Term	NBW	>=2.5 Kg	Discharged	<=1 day	Alive		3-6 days
1174	2016	JDH	Female	Term	NBW	>=2.5 Kg	Discharged	<=1 day	Alive		3-6 days
1175	2016	JDH	Male	Term	NBW	>=2.5 Kg	Discharged	<=1 day	Alive		3-6 days
1176	2016	JDH	Male	Pre-term	LBW	1.0-1.4 Kg	Expired	<=1 day	Expired		3-6 days
1177	2016	JDH	Male	Term	NBW	>=2.5 Kg	Discharged	<=1 day	Alive		24-48 hrs
1178	2016	JDH	Female	Term	NBW	>=2.5 Kg	Expired	<=1 day	Expired		3-6 days
1179	2016	JDH	Male	Term	NBW	>=2.5 Kg	Discharged	<=1 day	Alive		3-6 days
1180	2016	JDH	Female	Term	LBW	2.0-2.4 Kg	Discharged	<=1 day	Alive		3-6 days
1181	2016	JDH	Female	Term	NBW	>=2.5 Kg	Expired	<=1 day	Expired		3-6 days
1182	2016	JDH	Male	Term	LBW	2.0-2.4 Kg	Discharged	<=1 day	Alive		3-6 days
1183	2016	JDH	Male	Term	NBW	>=2.5 Kg	Discharged	<=1 day	Alive		3-6 days
1184	2016	JDH	Male	Term	NBW	>=2.5 Kg	Discharged	<=1 day	Alive		3-6 days
1185	2016	JDH	Male	Term	NBW	>=2.5 Kg	Discharged	<=1 day	Alive		3-6 days
1186	2016	JDH	Female	Term	LBW	<1.0 Kg	Discharged	<=1 day	Alive		3-6 days
1187	2016	JDH	Male	Term	NBW	>=2.5 Kg	Discharged	<=1 day	Alive		7-14
1188	2016	JDH	Male	Term	LBW	2.0-2.4 Kg	Discharged	<=1 day	Alive		7-14
1189	2016	JDH	Male	Term	NBW	>=2.5 Kg	Discharged	<=1 day	Alive		3-6 days
1190	2016	JDH	Female	Term	NBW	>=2.5 Kg	Discharged	4-6 days	Alive		3-6 days
1191	2016	JDH	Female	Term	LBW	2.0-2.4 Kg	Discharged	2-3 days	Alive		3-6 days
1192	2016	JDH	Female	Term	NBW	>=2.5 Kg	Discharged	4-6 days	Alive		7-14
1193	2016	JDH	Female	Pre-term	LBW	1.5-1.9 Kg	Discharged	7-14 days	Alive		>14
1194	2016	JDH	Female	Term	LBW	1.5-1.9 Kg	Discharged	7-14 days	Alive		3-6 days
1195	2016	JDH	Male	Term	NBW	>=2.5 Kg	Discharged	7-14 days	Alive		3-6 days
1196	2016	JDH	Male	Term	NBW	>=2.5 Kg	Discharged	4-6 days	Alive		3-6 days
1197	2016	JDH	Female	Term	NBW	>=2.5 Kg	Discharged	4-6 days	Alive		7-14
1198	2016	JDH	Female	Term	NBW	>=2.5 Kg	Discharged	2-3 days	Alive		3-6 days
1199	2016	JDH	Female	Term	NBW	>=2.5 Kg	Discharged	7-14 days	Alive		3-6 days
1200	2016	JDH	Male	Term	NBW	>=2.5 Kg	Discharged	2-3 days	Alive		3-6 days
1201	2016	JDH	Female	Term	NBW	>=2.5 Kg	Discharged	4-6 days	Alive		3-6 days
1202	2016	JDH	Male	Term	NBW	>=2.5 Kg	Discharged	2-3 days	Alive		7-14
1203	2016	JDH	Male	Term	NBW	>=2.5 Kg	Discharged	4-6 days	Alive		3-6 days
1204	2016	JDH	Female	Term	NBW	>=2.5 Kg	Discharged	7-14 days	Alive		3-6 days
1205	2016	JDH	Female	Term	NBW	>=2.5 Kg	Discharged	2-3 days	Alive		3-6 days
1206	2016	JDH	Male	Term	NBW	>=2.5 Kg	Discharged	4-6 days	Alive		>14
1207	2016	JDH	Male	Term	NBW	>=2.5 Kg	Discharged	2-3 days	Alive		<=24 hrs
1208	2016	JDH	Female	Term	LBW	2.0-2.4 Kg	Discharged	7-14 days	Alive		7-14
1209	2016	JDH	Male	Term	NBW	>=2.5 Kg	Discharged	<=1 day	Alive		7-14
1210	2016	JDH	Female	Term	NBW	>=2.5 Kg	Discharged	7-14 days	Alive		3-6 days
1211	2016	JDH	Male	Term	NBW	>=2.5 Kg	Discharged	4-6 days	Alive		3-6 days
1212	2016	JDH	Male	Term	NBW	>=2.5 Kg	Discharged	2-3 days	Alive		7-14
1213	2016	JDH	Female	Term	NBW	>=2.5 Kg	Discharged	4-6 days	Alive		<=24 hrs
1214	2016	JDH	Female	Term	NBW	>=2.5 Kg	Discharged	<=1 day	Alive		<=24 hrs
1215	2016	JDH	Female	Term	NBW	>=2.5 Kg	Discharged	7-14 days	Alive		3-6 days
1216	2016	JDH	Male	Term	NBW	>=2.5 Kg	Discharged	4-6 days	Alive		3-6 days
1217	2016	JDH	Female	Term	LBW	2.0-2.4 Kg	Discharged	4-6 days	Alive		3-6 days
1218	2016	JDH	Male	Term	LBW	2.0-2.4 Kg	Discharged	4-6 days	Alive		7-14
1219	2016	JDH	Male	Term	NBW	>=2.5 Kg	Discharged	4-6 days	Alive		<=24 hrs
1220	2016	JDH	Female	Term	NBW	>=2.5 Kg	Discharged	4-6 days	Alive		<=24 hrs
1221	2016	JDH	Male	Term	LBW	2.0-2.4 Kg	Discharged	4-6 days	Alive		<=24 hrs
1222	2016	JDH	Female	Term	NBW	>=2.5 Kg	Discharged	<=1 day	Alive		<=24 hrs
1223	2016	JDH	Female	Term	NBW	>=2.5 Kg	Discharged	4-6 days	Alive		<=24 hrs
1224	2016	JDH	Female	Term	NBW	>=2.5 Kg	Discharged	<=1 day	Alive		<=24 hrs
1225	2016	JDH	Male	Term	NBW	>=2.5 Kg	Expired	2-3 days	Expired		<=24 hrs
1226	2016	JDH	Female	Term	NBW	>=2.5 Kg	Discharged	7-14 days	Alive		<=24 hrs
1227	2016	JDH	Male	Term	LBW	1.5-1.9 Kg	Expired	2-3 days	Expired		<=24 hrs
1228	2016	JDH	Male	Term	LBW	1.0-1.4 Kg	Discharged	7-14 days	Alive		7-14
1229	2016	JDH	Female	Pre-term	NBW	>=2.5 Kg	Discharged	7-14 days	Alive		<=24 hrs
1230	2016	JDH	Male	Term	NBW	>=2.5 Kg	Discharged	2-3 days	Alive		<=24 hrs
1231	2016	JDH	Male	Term	LBW	1.0-1.4 Kg	Expired	2-3 days	Expired		3-6 days
1232	2016	JDH	Male	Pre-term	NBW	>=2.5 Kg	Discharged	4-6 days	Alive		3-6 days
1233	2016	JDH	Male	Term	NBW	>=2.5 Kg	Discharged	2-3 days	Alive		7-14
1234	2016	JDH	Female	Term	NBW	>=2.5 Kg	Discharged	7-14 days	Alive		3-6 days
1235	2016	JDH	Male	Term	NBW	>=2.5 Kg	Discharged	7-14 days	Alive		<=24 hrs
1236	2016	JDH	Male	Term	NBW	>=2.5 Kg	Discharged	7-14 days	Alive		<=24 hrs
1237	2016	JDH	Male	Term	LBW	2.0-2.4 Kg	Expired	2-3 days	Expired		<=24 hrs
1238	2016	JDH	Male	Term	NBW	>=2.5 Kg	Discharged	2-3 days	Alive		7-14
1239	2016	JDH	Male	Term	NBW	>=2.5 Kg	Discharged	7-14 days	Alive		3-6 days
1240	2016	JDH	Male	Term	NBW	>=2.5 Kg	Discharged	4-6 days	Alive		<=24 hrs
1241	2016	JDH	Male	Term	NBW	>=2.5 Kg	Discharged	2-3 days	Alive		<=24 hrs
1242	2016	JDH	Male	Term	NBW	>=2.5 Kg	Expired	4-6 days	Expired		<=24 hrs
1243	2016	JDH	Male	Term	LBW	2.0-2.4 Kg	Discharged	4-6 days	Alive		<=24 hrs
1244	2016	JDH	Male	Term	NBW	>=2.5 Kg	Discharged	7-14 days	Alive		3-6 days
1245	2016	JDH	Male	Term	NBW	>=2.5 Kg	Discharged	7-14 days	Alive		<=24 hrs
1246	2016	JDH	Male	Term	NBW	>=2.5 Kg	Discharged	7-14 days	Alive		<=24 hrs
1247	2016	JDH	Female	Term	LBW	1.5-1.9 Kg	Discharged	7-14 days	Alive		<=24 hrs
1248	2016	JDH	Female	Term	NBW	>=2.5 Kg	Discharged	<=1 day	Alive		3-6 days
1249	2016	JDH	Female	Term	NBW	>=2.5 Kg	Discharged	2-3 days	Alive		3-6 days
1250	2016	JDH	Female	Term	NBW	>=2.5 Kg	Discharged	7-14 days	Alive		7-14
1251	2016	JDH	Male	Term	NBW	>=2.5 Kg	Discharged	7-14 days	Alive		3-6 days
1252	2016	JDH	Male	Term	NBW	>=2.5 Kg	Discharged	7-14 days	Alive		3-6 days
1253	2016	JDH	Female	Term	NBW	>=2.5 Kg	Discharged	7-14 days	Alive		7-14
1254	2016	JDH	Female	Term	NBW	>=2.5 Kg	Discharged	4-6 days	Alive		3-6 days
1255	2016	JDH	Female	Term	NBW	>=2.5 Kg	Discharged	7-14 days	Alive		3-6 days
1256	2016	JDH	Male	Term	LBW	2.0-2.4 Kg	Discharged	7-14 days	Alive		3-6 days
1257	2016	JDH	Male	Term	LBW	2.0-2.4 Kg	Discharged	7-14 days	Alive		3-6 days
1258	2016	JDH	Male	Term	NBW	>=2.5 Kg	Discharged	<=1 day	Alive		3-6 days
1259	2016	JDH	Male	Term	NBW	>=2.5 Kg	Discharged	2-3 days	Alive		3-6 days
1260	2016	JDH	Male	Term	LBW	1.5-1.9 Kg	Discharged	2-3 days	Alive		>14
1261	2016	JDH	Male	Term	NBW	>=2.5 Kg	Discharged	<=1 day	Alive		7-14
1262	2016	JDH	Female	Term	LBW	2.0-2.4 Kg	Discharged	4-6 days	Alive		3-6 days
1263	2016	JDH	Female	Term	LBW	1.5-1.9 Kg	Discharged	4-6 days	Alive		3-6 days
1264	2016	JDH	Female	Term	NBW	>=2.5 Kg	Discharged	4-6 days	Alive		<=24 hrs
1265	2016	JDH	Male	Term	NBW	>=2.5 Kg	Discharged	2-3 days	Alive		<=24 hrs
1266	2016	JDH	Male	Term	NBW	>=2.5 Kg	Discharged	4-6 days	Alive		3-6 days
1267	2016	JDH	Male	Term	NBW	>=2.5 Kg	Discharged	<=1 day	Alive		7-14
1268	2016	JDH	Female	Term	LBW	1.5-1.9 Kg	Refered/Absconded	4-6 days	Alive		7-14
1269	2016	JDH	Female	Term	LBW	1.5-1.9 Kg	Expired	<=1 day	Expired		3-6 days
1270	2016	JDH	Female	Term	LBW	2.0-2.4 Kg	Discharged	2-3 days	Alive		3-6 days
1271	2016	JDH	Female	Term	LBW	1.5-1.9 Kg	Discharged	<=1 day	Alive		3-6 days
1272	2016	JDH	Male	Term	NBW	>=2.5 Kg	Discharged	<=1 day	Alive		7-14
1273	2016	JDH	Male	Term	NBW	>=2.5 Kg	Discharged	4-6 days	Alive		3-6 days
1274	2016	JDH	Female	Term	NBW	>=2.5 Kg	Discharged	7-14 days	Alive		3-6 days
1275	2016	JDH	Female	Term	NBW	>=2.5 Kg	Discharged	7-14 days	Alive		3-6 days
1276	2016	JDH	Male	Term	NBW	>=2.5 Kg	Discharged	4-6 days	Alive		3-6 days
1277	2016	JDH	Female	Term	NBW	>=2.5 Kg	Discharged	4-6 days	Alive		3-6 days
1278	2016	JDH	Male	Term	NBW	>=2.5 Kg	Discharged	<=1 day	Alive		7-14
1279	2016	JDH	Male	Term	NBW	>=2.5 Kg	Discharged	7-14 days	Alive		3-6 days
1280	2016	JDH	Female	Term	NBW	>=2.5 Kg	Discharged	<=1 day	Alive		3-6 days
1281	2016	JDH	Female	Term	LBW	2.0-2.4 Kg	Expired	<=1 day	Expired		3-6 days
1282	2016	JDH	Female	Term	LBW	1.5-1.9 Kg	Discharged	<=1 day	Alive		3-6 days
1283	2016	JDH	Female	Term	LBW	1.5-1.9 Kg	Discharged	<=1 day	Alive		3-6 days
1284	2016	JDH	Male	Pre-term	NBW	>=2.5 Kg	Expired	7-14 days	Expired		24-48 hrs
1285	2016	JDH	Female	Term	NBW	>=2.5 Kg	Discharged	2-3 days	Alive		24-48 hrs
1286	2016	JDH	Female	Term	NBW	>=2.5 Kg	Discharged	<=1 day	Alive		24-48 hrs
1287	2016	JDH	Female	Term	LBW	1.5-1.9 Kg	Discharged	<=1 day	Alive		>14
1288	2016	JDH	Female	Pre-term	LBW	2.0-2.4 Kg	Discharged	<=1 day	Alive		>14
1289	2016	JDH	Female	Pre-term	NBW	>=2.5 Kg	Discharged	<=1 day	Alive		3-6 days
1290	2016	JDH	Female	Term	NBW	>=2.5 Kg	Discharged	<=1 day	Alive		3-6 days
1291	2016	JDH	Male	Term	NBW	>=2.5 Kg	Discharged	<=1 day	Alive		3-6 days
1292	2016	JDH	Male	Term	NBW	>=2.5 Kg	Discharged	7-14 days	Alive		3-6 days
1293	2016	JDH	Female	Term	LBW	2.0-2.4 Kg	Discharged	2-3 days	Alive		3-6 days
1294	2016	JDH	Female	Term	NBW	>=2.5 Kg	Discharged	<=1 day	Alive		>14
1295	2016	JDH	Female	Term	LBW	2.0-2.4 Kg	Discharged	<=1 day	Alive		>14
1296	2016	JDH	Female	Term	NBW	>=2.5 Kg	Discharged	<=1 day	Alive		>14
1297	2016	JDH	Female	Term	NBW	>=2.5 Kg	Discharged	<=1 day	Alive		>14
1298	2016	JDH	Male	Term	NBW	>=2.5 Kg	Discharged	<=1 day	Alive		7-14
1299	2016	JDH	Male	Term	NBW	>=2.5 Kg	Discharged	<=1 day	Alive		3-6 days
1300	2016	JDH	Male	Term	NBW	>=2.5 Kg	Discharged	<=1 day	Alive		7-14
1301	2016	JDH	Female	Term	LBW	2.0-2.4 Kg	Discharged	<=1 day	Alive		3-6 days
1302	2016	JDH	Female	Term	LBW	2.0-2.4 Kg	Discharged	<=1 day	Alive		7-14
1303	2016	JDH	Female	Term	NBW	>=2.5 Kg	Discharged	<=1 day	Alive		3-6 days
1304	2016	JDH	Male	Term	NBW	>=2.5 Kg	Discharged	<=1 day	Alive		3-6 days
1305	2016	JDH	Female	Term	LBW	2.0-2.4 Kg	Discharged	<=1 day	Alive		7-14
1306	2016	JDH	Male	Term	LBW	1.0-1.4 Kg	Discharged	<=1 day	Alive		3-6 days
1307	2016	JDH	Female	Term	LBW	2.0-2.4 Kg	Discharged	<=1 day	Alive		7-14
1308	2016	JDH	Female	Term	LBW	1.0-1.4 Kg	Discharged	<=1 day	Alive		7-14
1309	2016	JDH	Male	Pre-term	LBW	2.0-2.4 Kg	Discharged	<=1 day	Alive		7-14
1310	2016	JDH	Male	Term	NBW	>=2.5 Kg	Discharged	<=1 day	Alive		7-14
1311	2016	JDH	Male	Pre-term	LBW	<1.0 Kg	Expired	<=1 day	Expired		3-6 days
1312	2016	JDH	Male	Term	NBW	>=2.5 Kg	Discharged	<=1 day	Alive		7-14
1313	2016	JDH	Male	Pre-term	NBW	>=2.5 Kg	Discharged	<=1 day	Alive		7-14
1314	2016	JDH	Female	Term	LBW	1.5-1.9 Kg	Discharged	<=1 day	Alive		3-6 days
1315	2016	JDH	Male	Term	NBW	>=2.5 Kg	Discharged	<=1 day	Alive		7-14
1316	2016	JDH	Female	Term	NBW	>=2.5 Kg	Discharged	<=1 day	Alive		3-6 days
1317	2016	JDH	Female	Term	LBW	1.0-1.4 Kg	Discharged	<=1 day	Alive		3-6 days
1318	2016	JDH	Male	Term	NBW	>=2.5 Kg	Discharged	<=1 day	Alive		<=24 hrs
1319	2016	JDH	Male	Term	NBW	>=2.5 Kg	Discharged	<=1 day	Alive		7-14
1320	2016	JDH	Male	Pre-term	LBW	1.5-1.9 Kg	Expired	<=1 day	Expired		3-6 days
1321	2016	JDH	Female	Term	NBW	>=2.5 Kg	Expired	<=1 day	Expired		3-6 days
1322	2016	JDH	Male	Term	LBW	2.0-2.4 Kg	Discharged	7-14 days	Alive		3-6 days
1323	2016	JDH	Female	Term	NBW	>=2.5 Kg	Discharged	4-6 days	Alive		>14
1324	2016	JDH	Male	Term	NBW	>=2.5 Kg	Discharged	7-14 days	Alive		>14
1325	2016	JDH	Male	Term	NBW	>=2.5 Kg	Discharged	<=1 day	Alive	37-42 weeks	>14
1326	2016	JDH	Male	Pre-term	LBW	1.0-1.4 Kg	Expired	<=1 day	Expired	34-36 weeks	24-48 hrs
1327	2016	JDH	Female	Term	NBW	>=2.5 Kg	Discharged	<=1 day	Alive	37-42 weeks	>14
1328	2016	JDH	Female	Pre-term	LBW	1.5-1.9 Kg	Discharged	<=1 day	Alive	34-36 weeks	>14
1329	2016	JDH	Male	Pre-term	LBW	2.0-2.4 Kg	Discharged	<=1 day	Alive	34-36 weeks	7-14
1330	2016	JDH	Female	Term	NBW	>=2.5 Kg	Discharged	<=1 day	Alive	37-42 weeks	>14
1331	2016	JDH	Male	Term	NBW	>=2.5 Kg	Discharged	<=1 day	Alive	37-42 weeks	3-6 days
1332	2016	JDH	Female	Pre-term	LBW	1.5-1.9 Kg	Discharged	<=1 day	Alive	34-36 weeks	7-14
1333	2016	JDH	Female	Term	LBW	2.0-2.4 Kg	Expired	<=1 day	Expired	37-42 weeks	24-48 hrs
1334	2016	JDH	Male	Pre-term	LBW	1.0-1.4 Kg	Discharged	<=1 day	Alive	30-33 weeks	>14
1335	2016	JDH	Male	Term	NBW	>=2.5 Kg	Discharged	<=1 day	Alive	37-42 weeks	>14
1336	2016	JDH	Female	Pre-term	LBW	2.0-2.4 Kg	Discharged	<=1 day	Alive	30-33 weeks	3-6 days
1337	2016	JDH	Female	Pre-term	LBW	1.5-1.9 Kg	Discharged	<=1 day	Alive	34-36 weeks	3-6 days
1338	2016	JDH	Female	Pre-term	LBW	1.0-1.4 Kg	Expired	<=1 day	Expired	28-29 weeks	7-14
1339	2016	JDH	Female	Term			Expired	<=1 day	Expired	37-42 weeks	7-14
1340	2016	JDH	Female	Pre-term	LBW	1.5-1.9 Kg	Discharged	<=1 day	Alive	34-36 weeks	24-48 hrs
1341	2016	JDH	Female	Pre-term	LBW	1.5-1.9 Kg	Discharged	<=1 day	Alive	34-36 weeks	<=24 hrs
1342	2016	JDH	Female	Pre-term	LBW	1.5-1.9 Kg	Discharged	<=1 day	Alive	34-36 weeks	7-14
1343	2016	JDH	Female	Term	NBW	>=2.5 Kg	Discharged	<=1 day	Alive	37-42 weeks	>14
1344	2016	JDH	Female	Term	NBW	>=2.5 Kg	Discharged	<=1 day	Alive	37-42 weeks	>14
1345	2016	JDH	Male	Pre-term	LBW	1.5-1.9 Kg	Discharged	<=1 day	Alive	34-36 weeks	7-14
1346	2016	JDH	Male	Term	LBW	1.5-1.9 Kg	Discharged	<=1 day	Alive	37-42 weeks	7-14
1347	2016	JDH	Male	Pre-term	LBW	1.5-1.9 Kg	Discharged	<=1 day	Alive	34-36 weeks	7-14
1348	2016	JDH	Female	Pre-term	NBW	>=2.5 Kg	Discharged	<=1 day	Alive	34-36 weeks	7-14
1349	2016	JDH	Female	Pre-term	LBW	2.0-2.4 Kg	Discharged	<=1 day	Alive	34-36 weeks	7-14
1350	2016	JDH	Male	Pre-term	LBW	<1.0 Kg	Discharged	<=1 day	Alive	<28 weeks	7-14
1351	2016	JDH	Female	Term	NBW	>=2.5 Kg	Discharged	<=1 day	Alive	37-42 weeks	3-6 days
1352	2016	JDH	Female	Term	NBW	>=2.5 Kg	Discharged	<=1 day	Alive	37-42 weeks	<=24 hrs
1353	2016	JDH	Female	Pre-term	LBW	2.0-2.4 Kg	Discharged	<=1 day	Alive	28-29 weeks	<=24 hrs
1354	2016	JDH	Female	Pre-term	LBW	2.0-2.4 Kg	Discharged	<=1 day	Alive	34-36 weeks	7-14
1355	2016	JDH	Female	Pre-term	LBW	2.0-2.4 Kg	Discharged	<=1 day	Alive	34-36 weeks	3-6 days
1356	2016	JDH	Female	Pre-term	LBW	1.5-1.9 Kg	Discharged	<=1 day	Alive	34-36 weeks	3-6 days
1357	2016	JDH	Female	Pre-term	NBW	>=2.5 Kg	Discharged	<=1 day	Alive	34-36 weeks	3-6 days
1358	2016	JDH	Female	Term	NBW	>=2.5 Kg	Expired	<=1 day	Expired	37-42 weeks	3-6 days
1359	2016	JDH	Female	Term	NBW	>=2.5 Kg	Discharged	<=1 day	Alive	37-42 weeks	3-6 days
1360	2016	JDH	Male	Term	LBW	1.5-1.9 Kg	Expired	<=1 day	Expired	37-42 weeks	<=24 hrs
1361	2016	JDH	Female	Term	LBW	1.5-1.9 Kg	Discharged	<=1 day	Alive	37-42 weeks	3-6 days
1362	2016	JDH	Female	Term	LBW	2.0-2.4 Kg	Discharged	<=1 day	Alive	37-42 weeks	3-6 days
1363	2016	JDH	Female	Term	LBW	1.5-1.9 Kg	Discharged	<=1 day	Alive	37-42 weeks	3-6 days
1364	2016	JDH	Female	Term	NBW	>=2.5 Kg	Discharged	<=1 day	Alive	37-42 weeks	3-6 days
1365	2016	JDH	Male	Term	NBW	>=2.5 Kg	Discharged	<=1 day	Alive	37-42 weeks	3-6 days
1366	2016	JDH	Female	Term	NBW	>=2.5 Kg	Discharged	<=1 day	Alive	37-42 weeks	3-6 days
1367	2016	JDH	Female	Term	NBW	>=2.5 Kg	Discharged	<=1 day	Alive	37-42 weeks	3-6 days
1368	2016	JDH	Female	Term	NBW	>=2.5 Kg	Discharged	<=1 day	Alive	37-42 weeks	>14
1369	2016	JDH	Female	Term	NBW	>=2.5 Kg	Discharged	<=1 day	Alive	37-42 weeks	3-6 days
1370	2016	JDH	Female	Pre-term	NBW	>=2.5 Kg	Discharged	<=1 day	Alive	34-36 weeks	7-14
1371	2016	JDH	Male	Pre-term	LBW	2.0-2.4 Kg	Discharged	<=1 day	Alive	34-36 weeks	7-14
1372	2016	JDH	Male	Pre-term	LBW	1.5-1.9 Kg	Discharged	<=1 day	Alive	34-36 weeks	7-14
1373	2016	JDH	Male	Term	LBW	1.5-1.9 Kg	Discharged	<=1 day	Alive	37-42 weeks	7-14
1374	2016	JDH	Male	Term	NBW	>=2.5 Kg	Expired	<=1 day	Expired	37-42 weeks	3-6 days
1375	2016	JDH	Male	Pre-term	LBW	1.5-1.9 Kg	Discharged	<=1 day	Alive	34-36 weeks	3-6 days
1376	2016	JDH	Male	Term	LBW	2.0-2.4 Kg	Discharged	<=1 day	Alive	37-42 weeks	3-6 days
1377	2016	JDH	Male	Term	NBW	>=2.5 Kg	Discharged	<=1 day	Alive	37-42 weeks	3-6 days
1378	2016	JDH	Male	Term	LBW	2.0-2.4 Kg	Discharged	<=1 day	Alive	37-42 weeks	3-6 days
1379	2016	JDH	Male	Term	NBW	>=2.5 Kg	Discharged	<=1 day	Alive	37-42 weeks	3-6 days
1380	2016	JDH	Male	Term	NBW	>=2.5 Kg	Discharged	<=1 day	Alive	37-42 weeks	7-14
1381	2016	JDH	Male	Pre-term	NBW	>=2.5 Kg	Discharged	<=1 day	Alive	28-29 weeks	7-14
1382	2016	JDH	Male	Term	LBW	<1.0 Kg	Discharged	<=1 day	Alive	37-42 weeks	3-6 days
1383	2016	JDH	Female	Term	NBW	>=2.5 Kg	Expired	<=1 day	Expired	37-42 weeks	7-14
1384	2016	JDH	Female	Term	LBW	2.0-2.4 Kg	Expired	<=1 day	Expired	37-42 weeks	3-6 days
1385	2016	JDH	Male	Term	NBW	>=2.5 Kg	Discharged	<=1 day	Alive	37-42 weeks	3-6 days
1386	2016	JDH	Male	Term	LBW	2.0-2.4 Kg	Discharged	<=1 day	Alive	37-42 weeks	>14
1387	2016	JDH	Male	Term	LBW	2.0-2.4 Kg	Discharged	<=1 day	Alive	37-42 weeks	7-14
1388	2016	JDH	Female	Term	NBW	>=2.5 Kg	Discharged	<=1 day	Alive	37-42 weeks	3-6 days
1389	2016	JDH	Female	Pre-term	LBW	1.5-1.9 Kg	Discharged	<=1 day	Alive	30-33 weeks	3-6 days
1390	2016	JDH	Male	Pre-term	NBW	>=2.5 Kg	Discharged	<=1 day	Alive	34-36 weeks	7-14
1391	2016	JDH	Male	Pre-term	LBW	1.5-1.9 Kg	Discharged	<=1 day	Alive	34-36 weeks	7-14
1392	2016	JDH	Male	Term	NBW	>=2.5 Kg	Discharged	<=1 day	Alive	37-42 weeks	3-6 days
1393	2016	JDH	Male	Pre-term	LBW	1.0-1.4 Kg	Discharged	<=1 day	Alive	34-36 weeks	7-14
1394	2016	JDH	Female	Term	LBW	2.0-2.4 Kg	Discharged	<=1 day	Alive	37-42 weeks	3-6 days
1395	2016	JDH	Male	Pre-term	LBW	2.0-2.4 Kg	Discharged	<=1 day	Alive	30-33 weeks	>14
1396	2016	JDH	Female	Term	NBW	>=2.5 Kg	Discharged	<=1 day	Alive	37-42 weeks	3-6 days
1397	2016	JDH	Female	Term	NBW	>=2.5 Kg	Discharged	<=1 day	Alive	37-42 weeks	3-6 days
1398	2016	JDH	Female		NBW	>=2.5 Kg	Discharged	<=1 day	Alive		3-6 days
1399	2016	JDH	Male	Term	NBW	>=2.5 Kg	Discharged	<=1 day	Alive	37-42 weeks	3-6 days
1400	2016	JDH	Female	Term	LBW	2.0-2.4 Kg	Expired	<=1 day	Expired	37-42 weeks	3-6 days
1401	2016	JDH	Female	Pre-term	LBW	2.0-2.4 Kg	Discharged	<=1 day	Alive	30-33 weeks	3-6 days
1402	2016	JDH	Female	Term	NBW	>=2.5 Kg	Discharged	<=1 day	Alive	37-42 weeks	3-6 days
1403	2016	JDH	Female	Term	NBW	>=2.5 Kg	Discharged	<=1 day	Alive	37-42 weeks	3-6 days
1404	2016	JDH	Female	Term	LBW	2.0-2.4 Kg	Discharged	<=1 day	Alive	37-42 weeks	3-6 days
1405	2016	JDH	Female		LBW	1.0-1.4 Kg	Discharged	<=1 day	Alive		7-14
1406	2016	JDH	Female	Pre-term	LBW	1.0-1.4 Kg	Discharged	<=1 day	Alive	34-36 weeks	3-6 days
1407	2016	JDH	Male	Term	LBW	1.5-1.9 Kg	Discharged	<=1 day	Alive	37-42 weeks	3-6 days
1408	2016	JDH	Female	Term	LBW	2.0-2.4 Kg	Discharged	<=1 day	Alive	37-42 weeks	3-6 days
1409	2016	JDH	Female	Term	NBW	>=2.5 Kg	Discharged	<=1 day	Alive	37-42 weeks	3-6 days
1410	2016	JDH	Female	Term			Discharged	<=1 day	Alive	37-42 weeks	3-6 days
1411	2016	JDH	Female	Pre-term	LBW	1.5-1.9 Kg	Discharged	<=1 day	Alive	34-36 weeks	7-14
1412	2016	JDH	Female	Pre-term	NBW	>=2.5 Kg	Discharged	<=1 day	Alive	34-36 weeks	3-6 days
1413	2016	JDH	Female	Term	NBW	>=2.5 Kg	Discharged	<=1 day	Alive	37-42 weeks	3-6 days
1414	2016	JDH	Male	Term	LBW	2.0-2.4 Kg	Discharged	<=1 day	Alive	37-42 weeks	3-6 days
1415	2016	JDH	Male	Term	NBW	>=2.5 Kg	Discharged	<=1 day	Alive	37-42 weeks	3-6 days
1416	2016	JDH	Male	Pre-term	NBW	>=2.5 Kg	Discharged	<=1 day	Alive	34-36 weeks	3-6 days
1417	2016	JDH	Male	Term	NBW	>=2.5 Kg	Discharged	<=1 day	Alive	37-42 weeks	24-48 hrs
1418	2016	JDH	Female	Pre-term	NBW	>=2.5 Kg	Expired	<=1 day	Expired	28-29 weeks	<=24 hrs
1419	2016	JDH	Male	Pre-term	LBW	1.5-1.9 Kg	Expired	2-3 days	Expired	28-29 weeks	24-48 hrs
1420	2016	JDH	Male	Pre-term	LBW	2.0-2.4 Kg	Expired	2-3 days	Expired	28-29 weeks	24-48 hrs
1421	2016	JDH	Male	Term	NBW	>=2.5 Kg	Discharged	4-6 days	Alive	37-42 weeks	7-14
1422	2016	JDH	Female	Term	LBW	1.0-1.4 Kg	Discharged	4-6 days	Alive	37-42 weeks	7-14
1423	2016	JDH	Male		NBW	>=2.5 Kg	Expired	<=1 day	Expired		7-14
1424	2016	JDH	Male		NBW	>=2.5 Kg	Discharged	<=1 day	Alive		<=24 hrs
1425	2016	JDH	Male	Term	NBW	>=2.5 Kg	Discharged	<=1 day	Alive	37-42 weeks	3-6 days
1426	2016	JDH	Male	Term	NBW	>=2.5 Kg	Discharged	2-3 days	Alive	37-42 weeks	3-6 days
1427	2016	JDH	Female	Pre-term	LBW	2.0-2.4 Kg	Discharged	2-3 days	Alive	34-36 weeks	3-6 days
1428	2016	JDH	Female	Term	NBW	>=2.5 Kg	Discharged	<=1 day	Alive	37-42 weeks	3-6 days
1429	2016	JDH	Female	Term	NBW	>=2.5 Kg	Discharged	<=1 day	Alive	37-42 weeks	3-6 days
1430	2016	JDH	Female	Pre-term	LBW	1.0-1.4 Kg	Discharged	<=1 day	Alive	34-36 weeks	24-48 hrs
1431	2016	JDH	Female	Pre-term	LBW	1.0-1.4 Kg	Discharged	<=1 day	Alive	34-36 weeks	<=24 hrs
1432	2016	JDH	Male	Pre-term	LBW	1.5-1.9 Kg	Discharged	<=1 day	Alive	34-36 weeks	24-48 hrs
1433	2016	JDH	Male	Term	LBW	2.0-2.4 Kg	Discharged	<=1 day	Alive	37-42 weeks	>14
1434	2016	JDH	Male	Term	LBW	2.0-2.4 Kg	Discharged	<=1 day	Alive	37-42 weeks	3-6 days
1435	2016	JDH	Male	Pre-term	NBW	>=2.5 Kg	Discharged	<=1 day	Alive	30-33 weeks	3-6 days
1436	2016	JDH	Female	Term			Expired	<=1 day	Expired	37-42 weeks	7-14
1437	2016	JDH	Female	Term	LBW	1.5-1.9 Kg	Discharged	<=1 day	Alive	37-42 weeks	3-6 days
1438	2016	JDH	Male	Pre-term	NBW	>=2.5 Kg	Discharged	<=1 day	Alive	30-33 weeks	3-6 days
1439	2016	JDH	Female	Term	NBW	>=2.5 Kg	Discharged	<=1 day	Alive	>42 weeks	7-14
1440	2016	JDH	Female	Term	LBW	2.0-2.4 Kg	Discharged	<=1 day	Alive	37-42 weeks	3-6 days
1441	2016	JDH	Male	Term	NBW	>=2.5 Kg	Discharged	<=1 day	Alive	37-42 weeks	7-14
1442	2016	JDH	Female	Term	NBW	>=2.5 Kg	Discharged	<=1 day	Alive	37-42 weeks	3-6 days
1443	2016	JDH	Female	Term	NBW	>=2.5 Kg	Discharged	<=1 day	Alive	37-42 weeks	3-6 days
1444	2016	JDH	Male	Term	NBW	>=2.5 Kg	Discharged	<=1 day	Alive	37-42 weeks	3-6 days
1445	2016	JDH	Female	Term	LBW	1.5-1.9 Kg	Discharged	<=1 day	Alive	37-42 weeks	7-14
1446	2016	JDH	Female	Term	LBW	2.0-2.4 Kg	Discharged	<=1 day	Alive	37-42 weeks	3-6 days
1447	2016	JDH	Male	Term	NBW	>=2.5 Kg	Discharged	<=1 day	Alive	37-42 weeks	3-6 days
1448	2016	JDH	Male	Term	NBW	>=2.5 Kg	Discharged	<=1 day	Alive	37-42 weeks	3-6 days
1449	2016	JDH	Male	Term	NBW	>=2.5 Kg	Discharged	<=1 day	Alive	37-42 weeks	3-6 days
1450	2016	JDH	Female		NBW	>=2.5 Kg	Discharged	<=1 day	Alive		24-48 hrs
1451	2016	JDH	Female	Term	LBW	2.0-2.4 Kg	Discharged	<=1 day	Alive	37-42 weeks	3-6 days
1452	2016	JDH	Female	Term	LBW	1.5-1.9 Kg	Discharged	<=1 day	Alive	37-42 weeks	3-6 days
1453	2016	JDH	Male		LBW	2.0-2.4 Kg	Discharged	<=1 day	Alive		3-6 days
1454	2016	JDH	Male		LBW	2.0-2.4 Kg	Discharged	<=1 day	Alive		3-6 days
1455	2016	JDH	Female		LBW	1.5-1.9 Kg	Discharged	<=1 day	Alive		3-6 days
1456	2016	JDH	Female	Pre-term	LBW	1.0-1.4 Kg	Expired	<=1 day	Expired	28-29 weeks	3-6 days
1457	2016	JDH	Female	Pre-term	LBW	<1.0 Kg	Expired	<=1 day	Expired	28-29 weeks	24-48 hrs
1458	2016	JDH	Female	Term	NBW	>=2.5 Kg	Discharged	<=1 day	Alive	37-42 weeks	<=24 hrs
1459	2016	JDH	Female	Term	NBW	>=2.5 Kg	Discharged	<=1 day	Alive	37-42 weeks	3-6 days
1460	2016	JDH	Female	Term	NBW	>=2.5 Kg	Discharged	<=1 day	Alive	37-42 weeks	24-48 hrs
1461	2016	JDH	Female	Term	NBW	>=2.5 Kg	Discharged	<=1 day	Alive	37-42 weeks	3-6 days
1462	2016	JDH	Female	Term	NBW	>=2.5 Kg	Discharged	<=1 day	Alive	37-42 weeks	3-6 days
1463	2016	JDH	Male	Pre-term	NBW	>=2.5 Kg	Discharged	<=1 day	Alive	34-36 weeks	7-14
1464	2016	JDH	Male	Term	LBW	2.0-2.4 Kg	Discharged	<=1 day	Alive	37-42 weeks	7-14
1465	2016	JDH	Male	Term	LBW	2.0-2.4 Kg	Discharged	<=1 day	Alive	37-42 weeks	7-14
1466	2016	JDH	Female	Term	NBW	>=2.5 Kg	Discharged	<=1 day	Alive	37-42 weeks	3-6 days
1467	2016	JDH	Male	Term	NBW	>=2.5 Kg	Discharged	<=1 day	Alive	37-42 weeks	3-6 days
1468	2016	JDH	Female	Pre-term	LBW	2.0-2.4 Kg	Discharged	<=1 day	Alive	34-36 weeks	3-6 days
1469	2016	JDH	Female	Pre-term	LBW	1.5-1.9 Kg	Discharged	<=1 day	Alive	34-36 weeks	3-6 days
1470	2016	JDH	Female	Term	LBW	2.0-2.4 Kg	Discharged	<=1 day	Alive	37-42 weeks	7-14
1471	2016	JDH	Female	Term	LBW	1.5-1.9 Kg	Discharged	<=1 day	Alive	37-42 weeks	3-6 days
1472	2016	JDH	Female	Term	NBW	>=2.5 Kg	Discharged	<=1 day	Alive	37-42 weeks	3-6 days
1473	2016	JDH	Male	Term	NBW	>=2.5 Kg	Discharged	<=1 day	Alive	37-42 weeks	3-6 days
1474	2016	JDH	Female	Term	LBW	2.0-2.4 Kg	Discharged	<=1 day	Alive	37-42 weeks	<=24 hrs
1475	2016	JDH	Male	Term	NBW	>=2.5 Kg	Discharged	<=1 day	Alive	37-42 weeks	24-48 hrs
1476	2016	JDH	Male	Pre-term	LBW	2.0-2.4 Kg	Discharged	<=1 day	Alive	30-33 weeks	7-14
1477	2016	JDH	Male	Pre-term	LBW	2.0-2.4 Kg	Discharged	<=1 day	Alive	30-33 weeks	7-14
1478	2016	JDH	Male	Pre-term	LBW	1.5-1.9 Kg	Expired	<=1 day	Expired	30-33 weeks	3-6 days
1479	2016	JDH	Female	Term	NBW	>=2.5 Kg	Discharged	<=1 day	Alive	37-42 weeks	7-14
1480	2016	JDH	Female	Pre-term	NBW	>=2.5 Kg	Discharged	<=1 day	Alive	34-36 weeks	3-6 days
1481	2016	JDH	Female	Pre-term	LBW	2.0-2.4 Kg	Discharged	<=1 day	Alive	34-36 weeks	3-6 days
1482	2016	JDH	Male	Pre-term	LBW	1.5-1.9 Kg	Discharged	<=1 day	Alive	30-33 weeks	7-14
1483	2016	JDH	Female	Term	NBW	>=2.5 Kg	Discharged	<=1 day	Alive	37-42 weeks	3-6 days
1484	2016	JDH	Female	Term	NBW	>=2.5 Kg	Discharged	<=1 day	Alive	37-42 weeks	3-6 days
1485	2016	JDH	Female	Pre-term	NBW	>=2.5 Kg	Discharged	<=1 day	Alive	34-36 weeks	3-6 days
1486	2016	JDH	Male	Term	NBW	>=2.5 Kg	Discharged	<=1 day	Alive	37-42 weeks	3-6 days
1487	2016	JDH	Male	Pre-term	NBW	>=2.5 Kg	Discharged	<=1 day	Alive	34-36 weeks	3-6 days
1488	2016	JDH	Female	Pre-term	LBW	2.0-2.4 Kg	Discharged	<=1 day	Alive	34-36 weeks	7-14
1489	2016	JDH	Male	Term	NBW	>=2.5 Kg	Discharged	<=1 day	Alive	37-42 weeks	3-6 days
1490	2016	JDH	Female	Term	NBW	>=2.5 Kg	Discharged	<=1 day	Alive	37-42 weeks	3-6 days
1491	2016	JDH	Female	Term	LBW	2.0-2.4 Kg	Expired	<=1 day	Expired	37-42 weeks	3-6 days
1492	2016	JDH	Male	Term	NBW	>=2.5 Kg	Discharged	<=1 day	Alive	37-42 weeks	7-14
1493	2016	JDH	Male	Term	NBW	>=2.5 Kg	Discharged	<=1 day	Alive	37-42 weeks	3-6 days
1494	2016	JDH	Male	Term	NBW	>=2.5 Kg	Discharged	<=1 day	Alive	37-42 weeks	3-6 days
1495	2016	JDH	Male	Term	NBW	>=2.5 Kg	Expired	<=1 day	Expired	37-42 weeks	7-14
1496	2016	JDH	Male	Term	NBW	>=2.5 Kg	Discharged	<=1 day	Alive	37-42 weeks	3-6 days
1497	2016	JDH	Male	Term	NBW	>=2.5 Kg	Discharged	<=1 day	Alive	37-42 weeks	7-14
1498	2016	JDH	Female	Term	NBW	>=2.5 Kg	Discharged	<=1 day	Alive	37-42 weeks	3-6 days
1499	2016	JDH	Female	Term	LBW	1.5-1.9 Kg	Discharged	<=1 day	Alive	37-42 weeks	3-6 days
1500	2016	JDH	Male	Pre-term	LBW	2.0-2.4 Kg	Expired	<=1 day	Expired	30-33 weeks	24-48 hrs
1501	2016	JDH	Male	Pre-term	NBW	>=2.5 Kg	Discharged	<=1 day	Alive	30-33 weeks	3-6 days
1502	2016	JDH	Male	Term			Discharged	<=1 day	Alive	37-42 weeks	3-6 days
1503	2016	JDH	Male	Term	NBW	>=2.5 Kg	Discharged	<=1 day	Alive	37-42 weeks	7-14
1504	2016	JDH	Male	Term	NBW	>=2.5 Kg	Discharged	<=1 day	Alive	37-42 weeks	3-6 days
1505	2016	JDH	Male	Term	NBW	>=2.5 Kg	Discharged	<=1 day	Alive	37-42 weeks	3-6 days
1506	2016	JDH	Male	Term	NBW	>=2.5 Kg	Discharged	<=1 day	Alive	37-42 weeks	24-48 hrs
1507	2016	JDH	Male	Term	NBW	>=2.5 Kg	Discharged	<=1 day	Alive	37-42 weeks	>14
1508	2016	JDH	Female	Pre-term	NBW	>=2.5 Kg	Discharged	<=1 day	Alive	34-36 weeks	3-6 days
1509	2017	JDH	Male	Term	NBW	>=2.5 Kg	Discharged	<=1 day	Alive	37-42 weeks	3-6 days
1510	2017	JDH	Male	Term	NBW	>=2.5 Kg	Discharged	<=1 day	Alive	37-42 weeks	3-6 days
1511	2017	JDH	Female	Term	LBW	2.0-2.4 Kg	Discharged	<=1 day	Alive	37-42 weeks	3-6 days
1512	2017	JDH	Female	Term	LBW	1.5-1.9 Kg	Discharged	<=1 day	Alive	37-42 weeks	3-6 days
1513	2017	JDH	Male	Pre-term	LBW	1.5-1.9 Kg	Discharged	<=1 day	Alive	34-36 weeks	>14
1514	2017	JDH	Female	Pre-term	NBW	>=2.5 Kg	Discharged	<=1 day	Alive	34-36 weeks	3-6 days
1515	2017	JDH	Male	Term	NBW	>=2.5 Kg	Discharged	<=1 day	Alive	37-42 weeks	3-6 days
1516	2017	JDH	Male	Term	LBW	2.0-2.4 Kg	Discharged	<=1 day	Alive	37-42 weeks	3-6 days
1517	2017	JDH	Male	Term	LBW	2.0-2.4 Kg	Discharged	<=1 day	Alive	37-42 weeks	>14
1518	2017	JDH	Female	Pre-term	NBW	>=2.5 Kg	Discharged	<=1 day	Alive	34-36 weeks	7-14
1519	2017	JDH	Female	Term	NBW	>=2.5 Kg	Discharged	<=1 day	Alive	37-42 weeks	3-6 days
1520	2017	JDH	Female	Term	NBW	>=2.5 Kg	Discharged	<=1 day	Alive	37-42 weeks	3-6 days
1521	2017	JDH	Male	Term	LBW	<1.0 Kg	Discharged	<=1 day	Alive	37-42 weeks	3-6 days
1522	2017	JDH	Female	Term	LBW	1.0-1.4 Kg	Discharged	<=1 day	Alive	37-42 weeks	>14
1523	2017	JDH	Female	Pre-term	LBW	1.0-1.4 Kg	Discharged	<=1 day	Alive	<28 weeks	3-6 days
1524	2017	JDH	Male	Pre-term	LBW	1.0-1.4 Kg	Discharged	<=1 day	Alive	34-36 weeks	3-6 days
1525	2017	JDH	Female		NBW	>=2.5 Kg	Discharged	<=1 day	Alive		>14
1526	2017	JDH	Male		NBW	>=2.5 Kg	Discharged	<=1 day	Alive		3-6 days
1527	2017	JDH	Female	Pre-term	NBW	>=2.5 Kg	Discharged	<=1 day	Alive	30-33 weeks	3-6 days
1528	2017	JDH	Male	Pre-term	NBW	>=2.5 Kg	Discharged	<=1 day	Alive	30-33 weeks	<=24 hrs
1529	2017	JDH	Male	Term	NBW	>=2.5 Kg	Discharged	<=1 day	Alive	37-42 weeks	7-14
1530	2017	JDH	Female		NBW	>=2.5 Kg	Discharged	<=1 day	Alive		7-14
1531	2017	JDH	Male		NBW	>=2.5 Kg	Discharged	<=1 day	Alive		7-14
1532	2017	JDH	Female	Term	NBW	>=2.5 Kg	Discharged	<=1 day	Alive	37-42 weeks	3-6 days
1533	2017	JDH	Female	Term	NBW	>=2.5 Kg	Discharged	<=1 day	Alive	37-42 weeks	3-6 days
1534	2017	JDH	Female	Term	NBW	>=2.5 Kg	Discharged	<=1 day	Alive	37-42 weeks	3-6 days
1535	2017	JDH	Female	Term	NBW	>=2.5 Kg	Discharged	<=1 day	Alive	37-42 weeks	3-6 days
1536	2017	JDH	Male	Term	NBW	>=2.5 Kg	Discharged	<=1 day	Alive	37-42 weeks	3-6 days
1537	2017	JDH	Female	Term	NBW	>=2.5 Kg	Discharged	<=1 day	Alive	37-42 weeks	7-14
1538	2017	JDH	Female	Term	LBW	2.0-2.4 Kg	Expired	<=1 day	Expired	37-42 weeks	24-48 hrs
1539	2017	JDH	Male	Term	LBW	2.0-2.4 Kg	Discharged	<=1 day	Alive	37-42 weeks	3-6 days
1540	2017	JDH	Male	Term	LBW	2.0-2.4 Kg	Discharged	<=1 day	Alive	37-42 weeks	3-6 days
1541	2017	JDH	Female	Term	LBW	2.0-2.4 Kg	Discharged	<=1 day	Alive	37-42 weeks	3-6 days
1542	2017	JDH	Male	Term	LBW	2.0-2.4 Kg	Discharged	<=1 day	Alive	37-42 weeks	7-14
1543	2017	JDH	Male	Term	NBW	>=2.5 Kg	Discharged	<=1 day	Alive	37-42 weeks	7-14
1544	2017	JDH	Female	Term	NBW	>=2.5 Kg	Discharged	<=1 day	Alive	37-42 weeks	3-6 days
1545	2017	JDH	Female	Pre-term	NBW	>=2.5 Kg	Discharged	<=1 day	Alive	30-33 weeks	3-6 days
1546	2017	JDH	Female	Term	LBW	2.0-2.4 Kg	Discharged	<=1 day	Alive	37-42 weeks	3-6 days
1547	2017	JDH	Female	Term	NBW	>=2.5 Kg	Expired	<=1 day	Expired	37-42 weeks	7-14
1548	2017	JDH	Male		NBW	>=2.5 Kg	Discharged	<=1 day	Alive		3-6 days
1549	2017	JDH	Female	Term	LBW	2.0-2.4 Kg	Discharged	<=1 day	Alive	37-42 weeks	3-6 days
1550	2017	JDH	Male	Pre-term	LBW	1.5-1.9 Kg	Discharged	<=1 day	Alive	34-36 weeks	24-48 hrs
1551	2017	JDH	Male	Pre-term	LBW	1.5-1.9 Kg	Discharged	<=1 day	Alive	34-36 weeks	7-14
1552	2017	JDH	Male	Pre-term	LBW	1.0-1.4 Kg	Expired	<=1 day	Expired	30-33 weeks	7-14
1553	2017	JDH	Female	Pre-term	LBW	1.5-1.9 Kg	Discharged	<=1 day	Alive	34-36 weeks	>14
1554	2017	JDH	Male	Pre-term	LBW	2.0-2.4 Kg	Discharged	<=1 day	Alive	34-36 weeks	3-6 days
1555	2017	JDH	Male	Pre-term	LBW	1.5-1.9 Kg	Discharged	<=1 day	Alive	34-36 weeks	3-6 days
1556	2017	JDH	Male	Term	NBW	>=2.5 Kg	Discharged	<=1 day	Alive	37-42 weeks	3-6 days
1557	2017	JDH	Male	Term	LBW	2.0-2.4 Kg	Discharged	<=1 day	Alive	37-42 weeks	7-14
1558	2017	JDH	Female	Pre-term	LBW	1.0-1.4 Kg	Discharged	<=1 day	Alive	30-33 weeks	7-14
1559	2017	JDH	Female	Term	LBW	1.5-1.9 Kg	Discharged	<=1 day	Alive	37-42 weeks	3-6 days
1560	2017	JDH	Female	Term	NBW	>=2.5 Kg	Discharged	<=1 day	Alive	>42 weeks	7-14
1561	2017	JDH	Male	Term	NBW	>=2.5 Kg	Discharged	<=1 day	Alive	37-42 weeks	>14
1562	2017	JDH	Male	Term	NBW	>=2.5 Kg	Discharged	<=1 day	Alive	37-42 weeks	7-14
1563	2017	JDH	Male	Term	LBW	1.5-1.9 Kg	Discharged	<=1 day	Alive	37-42 weeks	7-14
1564	2017	JDH	Male	Term	LBW	2.0-2.4 Kg	Discharged	<=1 day	Alive	37-42 weeks	24-48 hrs
1565	2017	JDH	Male	Pre-term	LBW	2.0-2.4 Kg	Discharged	<=1 day	Alive	30-33 weeks	3-6 days
1566	2017	JDH	Male	Term	NBW	>=2.5 Kg	Discharged	<=1 day	Alive	37-42 weeks	24-48 hrs
1567	2017	JDH	Female	Term	NBW	>=2.5 Kg	Discharged	<=1 day	Alive	37-42 weeks	3-6 days
1568	2017	JDH	Female	Term	LBW	1.0-1.4 Kg	Discharged	<=1 day	Alive	37-42 weeks	3-6 days
1569	2017	JDH	Female	Term	NBW	>=2.5 Kg	Discharged	<=1 day	Alive	37-42 weeks	3-6 days
1570	2017	JDH	Male	Pre-term	NBW	>=2.5 Kg	Discharged	<=1 day	Alive	34-36 weeks	3-6 days
1571	2017	JDH	Female	Term	NBW	>=2.5 Kg	Discharged	<=1 day	Alive	37-42 weeks	3-6 days
1572	2017	JDH	Female	Term	LBW	2.0-2.4 Kg	Expired	<=1 day	Expired	37-42 weeks	3-6 days
1573	2017	JDH	Female	Term	LBW	2.0-2.4 Kg	Discharged	<=1 day	Alive	37-42 weeks	3-6 days
1574	2017	JDH	Female	Term	LBW	2.0-2.4 Kg	Discharged	<=1 day	Alive	37-42 weeks	3-6 days
1575	2017	JDH	Male	Term	NBW	>=2.5 Kg	Discharged	<=1 day	Alive	37-42 weeks	3-6 days
1576	2017	JDH	Female	Term	LBW	1.5-1.9 Kg	Discharged	2-3 days	Alive	37-42 weeks	3-6 days
1577	2017	JDH	Female	Term	LBW	1.0-1.4 Kg	Discharged	2-3 days	Alive	37-42 weeks	3-6 days
1578	2017	JDH	Male	Term	LBW	1.5-1.9 Kg	Discharged	4-6 days	Alive	37-42 weeks	3-6 days
1579	2017	JDH	Female	Pre-term	LBW	2.0-2.4 Kg	Discharged	4-6 days	Alive	34-36 weeks	3-6 days
1580	2017	JDH	Female	Pre-term	LBW	1.5-1.9 Kg	Discharged	4-6 days	Alive	34-36 weeks	7-14
1581	2017	JDH	Female	Term	NBW	>=2.5 Kg	Discharged	7-14 days	Alive	37-42 weeks	3-6 days
1582	2017	JDH	Female	Term	LBW	2.0-2.4 Kg	Discharged	7-14 days	Alive	37-42 weeks	3-6 days
1583	2017	JDH	Male	Term	LBW	1.0-1.4 Kg	Discharged	7-14 days	Alive	37-42 weeks	24-48 hrs
1584	2017	JDH	Male	Term	LBW	1.5-1.9 Kg	Discharged	7-14 days	Alive	37-42 weeks	24-48 hrs
1585	2017	JDH	Male	Term	LBW	2.0-2.4 Kg	Discharged	7-14 days	Alive	37-42 weeks	<=24 hrs
1586	2017	JDH	Male	Term	LBW	2.0-2.4 Kg	Discharged	7-14 days	Alive	37-42 weeks	24-48 hrs
1587	2017	JDH	Male	Term	NBW	>=2.5 Kg	Discharged	7-14 days	Alive	37-42 weeks	7-14
1588	2017	JDH	Female	Term	NBW	>=2.5 Kg	Discharged	7-14 days	Alive	37-42 weeks	3-6 days
1589	2017	JDH	Female	Term	NBW	>=2.5 Kg	Discharged	7-14 days	Alive	37-42 weeks	24-48 hrs
1590	2017	JDH	Male	Term	NBW	>=2.5 Kg	Discharged	<=1 day	Alive	37-42 weeks	7-14
1591	2017	JDH	Male	Term	NBW	>=2.5 Kg	Discharged	<=1 day	Alive	37-42 weeks	7-14
1592	2017	JDH	Male	Term	NBW	>=2.5 Kg	Discharged	<=1 day	Alive	37-42 weeks	3-6 days
1593	2017	JDH	Female	Term	NBW	>=2.5 Kg	Discharged	<=1 day	Alive	37-42 weeks	3-6 days
1594	2017	JDH	Male	Term	NBW	>=2.5 Kg	Discharged	<=1 day	Alive	37-42 weeks	3-6 days
1595	2017	JDH	Female	Term	NBW	>=2.5 Kg	Discharged	<=1 day	Alive	37-42 weeks	3-6 days
1596	2017	JDH	Male	Term	NBW	>=2.5 Kg	Discharged	<=1 day	Alive	37-42 weeks	24-48 hrs
1597	2017	JDH	Male	Term	NBW	>=2.5 Kg	Discharged	<=1 day	Alive	37-42 weeks	3-6 days
1598	2017	JDH	Male	Term	NBW	>=2.5 Kg	Discharged	<=1 day	Alive	37-42 weeks	7-14
1599	2017	JDH	Female	Pre-term	LBW	2.0-2.4 Kg	Discharged	<=1 day	Alive	34-36 weeks	7-14
1600	2017	JDH	Female	Pre-term	LBW	1.5-1.9 Kg	Discharged	<=1 day	Alive	34-36 weeks	>14
1601	2017	JDH	Female	Pre-term	LBW	1.0-1.4 Kg	Discharged	<=1 day	Alive	34-36 weeks	>14
1602	2017	JDH	Male	Term	NBW	>=2.5 Kg	Discharged	<=1 day	Alive	37-42 weeks	3-6 days
1603	2017	JDH	Female	Pre-term	LBW	2.0-2.4 Kg	Discharged	<=1 day	Alive	34-36 weeks	24-48 hrs
1604	2017	JDH	Female	Term	LBW	2.0-2.4 Kg	Discharged	<=1 day	Alive	37-42 weeks	3-6 days
1605	2017	JDH	Female	Term	LBW	2.0-2.4 Kg	Discharged	<=1 day	Alive	37-42 weeks	3-6 days
1606	2017	JDH	Female	Term	LBW	2.0-2.4 Kg	Discharged	<=1 day	Alive	37-42 weeks	3-6 days
1607	2017	JDH	Male	Pre-term	LBW	2.0-2.4 Kg	Discharged	<=1 day	Alive	34-36 weeks	24-48 hrs
1608	2017	JDH	Male	Pre-term	LBW	2.0-2.4 Kg	Discharged	<=1 day	Alive	34-36 weeks	24-48 hrs
1609	2017	JDH	Male	Pre-term	LBW	2.0-2.4 Kg	Discharged	<=1 day	Alive	34-36 weeks	24-48 hrs
1610	2017	JDH	Male	Term	NBW	>=2.5 Kg	Discharged	<=1 day	Alive	37-42 weeks	<=24 hrs
1611	2017	JDH	Female	Term	LBW	2.0-2.4 Kg	Discharged	<=1 day	Alive	37-42 weeks	<=24 hrs
1612	2017	JDH	Male	Pre-term	NBW	>=2.5 Kg	Discharged	<=1 day	Alive	34-36 weeks	7-14
1613	2017	JDH	Male	Term	NBW	>=2.5 Kg	Discharged	<=1 day	Alive	37-42 weeks	3-6 days
1614	2017	JDH	Female	Term	NBW	>=2.5 Kg	Discharged	<=1 day	Alive	37-42 weeks	7-14
1615	2017	JDH	Male	Term	LBW	2.0-2.4 Kg	Discharged	<=1 day	Alive	37-42 weeks	24-48 hrs
1616	2017	JDH	Male	Term	LBW	2.0-2.4 Kg	Discharged	<=1 day	Alive	37-42 weeks	24-48 hrs
1617	2017	JDH	Female	Term	NBW	>=2.5 Kg	Discharged	<=1 day	Alive	37-42 weeks	7-14
1618	2017	JDH	Female		LBW	2.0-2.4 Kg	Discharged	<=1 day	Alive		7-14
1619	2017	JDH	Male	Pre-term	LBW	2.0-2.4 Kg	Discharged	<=1 day	Alive	34-36 weeks	3-6 days
1620	2017	JDH	Female	Term			Discharged	<=1 day	Alive	>42 weeks	7-14
1621	2017	JDH	Female	Term	LBW	1.5-1.9 Kg	Discharged	<=1 day	Alive	37-42 weeks	3-6 days
1622	2017	JDH	Female	Term	LBW	2.0-2.4 Kg	Discharged	<=1 day	Alive	37-42 weeks	24-48 hrs
1623	2017	JDH	Male	Term	LBW	2.0-2.4 Kg	Discharged	<=1 day	Alive	37-42 weeks	3-6 days
1624	2017	JDH	Female	Term	NBW	>=2.5 Kg	Discharged	<=1 day	Alive	37-42 weeks	3-6 days
1625	2017	JDH	Female		NBW	>=2.5 Kg	Discharged	<=1 day	Alive		24-48 hrs
1626	2017	JDH	Female	Term			Discharged	<=1 day	Alive	37-42 weeks	3-6 days
1627	2017	JDH	Male		NBW	>=2.5 Kg	Discharged	<=1 day	Alive		3-6 days
1628	2017	JDH	Male				Discharged	<=1 day	Alive		7-14
1629	2017	JDH	Female				Discharged	2-3 days	Alive		7-14
1630	2017	JDH	Female	Term	NBW	>=2.5 Kg	Discharged	<=1 day	Alive	37-42 weeks	3-6 days
1631	2017	JDH	Female	Term	LBW	1.5-1.9 Kg	Discharged	7-14 days	Alive	37-42 weeks	3-6 days
1632	2017	JDH	Male	Term	NBW	>=2.5 Kg	Discharged	2-3 days	Alive	37-42 weeks	3-6 days
1633	2017	JDH	Male	Term	NBW	>=2.5 Kg	Discharged	2-3 days	Alive	37-42 weeks	3-6 days
1634	2017	JDH	Male	Term	NBW	>=2.5 Kg	Discharged	2-3 days	Alive	37-42 weeks	7-14
1635	2017	JDH	Female	Term	NBW	>=2.5 Kg	Discharged	7-14 days	Alive	37-42 weeks	3-6 days
1636	2017	JDH	Male	Pre-term	NBW	>=2.5 Kg	Discharged	2-3 days	Alive	34-36 weeks	3-6 days
1637	2017	JDH	Female	Term	NBW	>=2.5 Kg	Discharged	<=1 day	Alive	37-42 weeks	3-6 days
1638	2017	JDH	Female	Term	NBW	>=2.5 Kg	Expired	<=1 day	Expired	37-42 weeks	3-6 days
1639	2017	JDH	Female	Term	NBW	>=2.5 Kg	Discharged	2-3 days	Alive	37-42 weeks	3-6 days
1640	2017	JDH	Male	Term	NBW	>=2.5 Kg	Expired	4-6 days	Expired	37-42 weeks	3-6 days
1641	2017	JDH	Female	Term	NBW	>=2.5 Kg	Discharged	4-6 days	Alive	37-42 weeks	7-14
1642	2017	JDH	Female	Term	NBW	>=2.5 Kg	Discharged	<=1 day	Alive	37-42 weeks	3-6 days
1643	2017	JDH	Female	Term	LBW	1.5-1.9 Kg	Discharged	2-3 days	Alive	37-42 weeks	>14
1644	2017	JDH	Male	Pre-term	LBW	1.0-1.4 Kg	Discharged	7-14 days	Alive	30-33 weeks	7-14
1645	2017	JDH	Male	Term	NBW	>=2.5 Kg	Discharged	7-14 days	Alive	37-42 weeks	7-14
1646	2017	JDH	Male	Term	NBW	>=2.5 Kg	Discharged	7-14 days	Alive	37-42 weeks	3-6 days
1647	2017	JDH	Male	Term	LBW	2.0-2.4 Kg	Discharged	4-6 days	Alive	37-42 weeks	3-6 days
1648	2017	JDH	Male	Term	NBW	>=2.5 Kg	Expired	<=1 day	Expired	37-42 weeks	24-48 hrs
1649	2017	JDH	Male	Term	NBW	>=2.5 Kg	Discharged	2-3 days	Alive	37-42 weeks	3-6 days
1650	2017	JDH	Male	Term	NBW	>=2.5 Kg	Discharged	2-3 days	Alive	37-42 weeks	7-14
1651	2017	JDH	Male	Term	NBW	>=2.5 Kg	Discharged	2-3 days	Alive	37-42 weeks	3-6 days
1652	2017	JDH	Male	Term	LBW	2.0-2.4 Kg	Discharged	2-3 days	Alive	37-42 weeks	<=24 hrs
1653	2017	JDH	Male	Term	NBW	>=2.5 Kg	Discharged	4-6 days	Alive	37-42 weeks	3-6 days
1654	2017	JDH	Male	Term	NBW	>=2.5 Kg	Discharged	4-6 days	Alive	37-42 weeks	3-6 days
1655	2017	JDH	Male	Term	LBW	2.0-2.4 Kg	Discharged	<=1 day	Alive	37-42 weeks	3-6 days
1656	2017	JDH	Male	Term	NBW	>=2.5 Kg	Discharged	<=1 day	Alive	37-42 weeks	3-6 days
1657	2017	JDH	Female	Pre-term	LBW	1.5-1.9 Kg	Discharged	<=1 day	Alive	28-29 weeks	7-14
1658	2017	JDH	Female	Term	LBW	2.0-2.4 Kg	Discharged	<=1 day	Alive	37-42 weeks	3-6 days
1659	2017	JDH	Male	Pre-term	LBW	2.0-2.4 Kg	Discharged	<=1 day	Alive	34-36 weeks	7-14
1660	2017	JDH	Male	Pre-term	LBW	1.0-1.4 Kg	Discharged	<=1 day	Alive	34-36 weeks	7-14
1661	2017	JDH	Female	Pre-term	NBW	>=2.5 Kg	Discharged	<=1 day	Alive	34-36 weeks	24-48 hrs
1662	2017	JDH	Male	Pre-term	LBW	1.5-1.9 Kg	Discharged	<=1 day	Alive	34-36 weeks	7-14
1663	2017	JDH	Female	Term	NBW	>=2.5 Kg	Discharged	<=1 day	Alive	37-42 weeks	7-14
1664	2017	JDH	Female	Pre-term	NBW	>=2.5 Kg	Discharged	<=1 day	Alive	34-36 weeks	3-6 days
1665	2017	JDH	Male	Pre-term	NBW	>=2.5 Kg	Discharged	<=1 day	Alive	34-36 weeks	3-6 days
1666	2017	JDH	Female	Pre-term	NBW	>=2.5 Kg	Discharged	<=1 day	Alive	34-36 weeks	3-6 days
1667	2017	JDH	Female	Pre-term	NBW	>=2.5 Kg	Discharged	<=1 day	Alive	34-36 weeks	3-6 days
1668	2017	JDH	Male	Term	NBW	>=2.5 Kg	Discharged	<=1 day	Alive	37-42 weeks	3-6 days
1669	2017	JDH	Male	Pre-term	NBW	>=2.5 Kg	Discharged	<=1 day	Alive	30-33 weeks	3-6 days
1670	2017	JDH	Female	Pre-term	LBW	2.0-2.4 Kg	Discharged	<=1 day	Alive	34-36 weeks	3-6 days
1671	2017	JDH	Male	Term	NBW	>=2.5 Kg	Discharged	<=1 day	Alive	37-42 weeks	<=24 hrs
1672	2017	JDH	Female	Term	NBW	>=2.5 Kg	Discharged	<=1 day	Alive	37-42 weeks	3-6 days
1673	2017	JDH	Male	Pre-term	NBW	>=2.5 Kg	Discharged	<=1 day	Alive	34-36 weeks	3-6 days
1674	2017	JDH	Male	Pre-term	NBW	>=2.5 Kg	Discharged	<=1 day	Alive	34-36 weeks	3-6 days
1675	2017	JDH	Male	Term	NBW	>=2.5 Kg	Discharged	<=1 day	Alive	37-42 weeks	3-6 days
1676	2017	JDH	Female	Term	NBW	>=2.5 Kg	Discharged	<=1 day	Alive	37-42 weeks	7-14
1677	2017	JDH	Male	Term	NBW	>=2.5 Kg	Discharged	<=1 day	Alive	37-42 weeks	7-14
1678	2017	JDH	Male	Term	NBW	>=2.5 Kg	Expired	<=1 day	Expired	37-42 weeks	<=24 hrs
1679	2017	JDH	Male	Term	NBW	>=2.5 Kg	Discharged	<=1 day	Alive	37-42 weeks	3-6 days
1680	2017	JDH	Male	Pre-term	LBW	1.5-1.9 Kg	Discharged	<=1 day	Alive	34-36 weeks	7-14
1681	2017	JDH	Female	Pre-term	NBW	>=2.5 Kg	Discharged	<=1 day	Alive	34-36 weeks	3-6 days
1682	2017	JDH	Female	Term	LBW	1.5-1.9 Kg	Discharged	<=1 day	Alive	37-42 weeks	7-14
1683	2017	JDH	Female	Term	NBW	>=2.5 Kg	Expired	<=1 day	Expired	>42 weeks	<=24 hrs
1684	2017	JDH	Male	Pre-term	LBW	1.5-1.9 Kg	Expired	<=1 day	Expired	30-33 weeks	<=24 hrs
1685	2017	JDH	Female	Term	NBW	>=2.5 Kg	Expired	<=1 day	Expired	37-42 weeks	7-14
1686	2017	JDH	Male	Term	NBW	>=2.5 Kg	Discharged	<=1 day	Alive	37-42 weeks	3-6 days
1687	2017	JDH	Female	Term	LBW	2.0-2.4 Kg	Discharged	<=1 day	Alive	37-42 weeks	3-6 days
1688	2017	JDH	Female	Term	LBW	1.5-1.9 Kg	Refered/Absconded	<=1 day	Alive	37-42 weeks	24-48 hrs
1689	2017	JDH	Male	Term	NBW	>=2.5 Kg	Discharged	<=1 day	Alive	37-42 weeks	<=24 hrs
1690	2017	JDH	Female	Term	LBW	1.5-1.9 Kg	Discharged	<=1 day	Alive	37-42 weeks	3-6 days
1691	2017	JDH	Male	Pre-term	LBW	1.0-1.4 Kg	Discharged	<=1 day	Alive	30-33 weeks	3-6 days
1692	2017	JDH	Female	Pre-term	NBW	>=2.5 Kg	Discharged	<=1 day	Alive	34-36 weeks	24-48 hrs
1693	2017	JDH	Male	Term	NBW	>=2.5 Kg	Discharged	<=1 day	Alive	37-42 weeks	7-14
1694	2017	JDH	Female	Term	NBW	>=2.5 Kg	Discharged	<=1 day	Alive	37-42 weeks	7-14
1695	2017	JDH	Female	Term	NBW	>=2.5 Kg	Discharged	<=1 day	Alive	37-42 weeks	7-14
1696	2017	JDH	Female	Term	NBW	>=2.5 Kg	Expired	<=1 day	Expired	37-42 weeks	3-6 days
1697	2017	JDH	Female	Term	LBW	2.0-2.4 Kg	Discharged	<=1 day	Alive	37-42 weeks	7-14
1698	2017	JDH	Male	Term	NBW	>=2.5 Kg	Expired	<=1 day	Expired	37-42 weeks	7-14
1699	2017	JDH	Female	Pre-term	NBW	>=2.5 Kg	Discharged	<=1 day	Alive	30-33 weeks	7-14
1700	2017	JDH	Female	Term	LBW	2.0-2.4 Kg	Discharged	<=1 day	Alive	37-42 weeks	3-6 days
1701	2017	JDH	Male	Term	NBW	>=2.5 Kg	Discharged	<=1 day	Alive	37-42 weeks	7-14
1702	2017	JDH	Female	Term	NBW	>=2.5 Kg	Discharged	<=1 day	Alive	37-42 weeks	3-6 days
1703	2017	JDH	Male	Term	NBW	>=2.5 Kg	Discharged	<=1 day	Alive	37-42 weeks	<=24 hrs
1704	2017	JDH	Female	Term	NBW	>=2.5 Kg	Expired	<=1 day	Expired	37-42 weeks	3-6 days
1705	2017	JDH	Female	Term	NBW	>=2.5 Kg	Discharged	<=1 day	Alive	37-42 weeks	7-14
1706	2017	JDH	Female	Pre-term	NBW	>=2.5 Kg	Discharged	<=1 day	Alive	30-33 weeks	3-6 days
1707	2017	JDH	Male	Term	LBW	1.5-1.9 Kg	Discharged	<=1 day	Alive	37-42 weeks	3-6 days
1708	2017	JDH	Male	Term	NBW	>=2.5 Kg	Discharged	<=1 day	Alive	37-42 weeks	3-6 days
1709	2017	JDH	Male	Pre-term	NBW	>=2.5 Kg	Discharged	<=1 day	Alive	28-29 weeks	7-14
1710	2017	JDH	Female	Term	NBW	>=2.5 Kg	Discharged	<=1 day	Alive	37-42 weeks	3-6 days
1711	2017	JDH	Male	Term	NBW	>=2.5 Kg	Discharged	<=1 day	Alive	37-42 weeks	3-6 days
1712	2017	JDH	Male	Term	NBW	>=2.5 Kg	Discharged	<=1 day	Alive	37-42 weeks	3-6 days
1713	2017	JDH	Female	Pre-term	LBW	2.0-2.4 Kg	Discharged	<=1 day	Alive	34-36 weeks	3-6 days
1714	2017	JDH	Female	Pre-term	LBW	2.0-2.4 Kg	Discharged	<=1 day	Alive	34-36 weeks	3-6 days
1715	2017	JDH	Male	Term			Discharged	<=1 day	Alive	37-42 weeks	3-6 days
1716	2017	JDH	Female	Pre-term			Discharged	<=1 day	Alive	34-36 weeks	3-6 days
1717	2017	JDH	Female	Term	NBW	>=2.5 Kg	Discharged	<=1 day	Alive	37-42 weeks	3-6 days
1718	2017	JDH	Female	Term	NBW	>=2.5 Kg	Discharged	<=1 day	Alive	37-42 weeks	3-6 days
1719	2017	JDH	Male	Term	LBW	2.0-2.4 Kg	Discharged	<=1 day	Alive	37-42 weeks	3-6 days
1720	2017	JDH	Female	Term	NBW	>=2.5 Kg	Discharged	<=1 day	Alive	37-42 weeks	24-48 hrs
1721	2017	JDH	Female	Term	NBW	>=2.5 Kg	Discharged	<=1 day	Alive	37-42 weeks	7-14
1722	2017	JDH	Female	Term	NBW	>=2.5 Kg	Discharged	<=1 day	Alive	37-42 weeks	7-14
1723	2017	JDH	Female	Term	NBW	>=2.5 Kg	Discharged	<=1 day	Alive	37-42 weeks	3-6 days
1724	2017	JDH	Male	Term	NBW	>=2.5 Kg	Discharged	<=1 day	Alive	37-42 weeks	7-14
1725	2017	JDH	Female	Pre-term	NBW	>=2.5 Kg	Discharged	<=1 day	Alive	34-36 weeks	7-14
1726	2017	JDH	Female	Pre-term	LBW	2.0-2.4 Kg	Discharged	<=1 day	Alive	34-36 weeks	3-6 days
1727	2017	JDH	Female	Term	LBW	1.5-1.9 Kg	Discharged	<=1 day	Alive	37-42 weeks	3-6 days
1728	2017	JDH	Female	Term	LBW	1.5-1.9 Kg	Discharged	<=1 day	Alive	37-42 weeks	3-6 days
1729	2017	JDH	Female	Term	NBW	>=2.5 Kg	Discharged	<=1 day	Alive	37-42 weeks	3-6 days
1730	2017	JDH	Male	Term	LBW	2.0-2.4 Kg	Discharged	<=1 day	Alive	37-42 weeks	3-6 days
1731	2017	JDH	Male	Term	NBW	>=2.5 Kg	Discharged	<=1 day	Alive	37-42 weeks	3-6 days
1732	2017	JDH	Male	Term	LBW	1.5-1.9 Kg	Expired	<=1 day	Expired	37-42 weeks	3-6 days
1733	2017	JDH	Female	Term	NBW	>=2.5 Kg	Discharged	<=1 day	Alive	>42 weeks	24-48 hrs
1734	2017	JDH	Female	Term	LBW	1.5-1.9 Kg	Discharged	<=1 day	Alive	37-42 weeks	3-6 days
1735	2017	JDH	Male	Term	LBW	2.0-2.4 Kg	Discharged	<=1 day	Alive	37-42 weeks	3-6 days
1736	2017	JDH	Female	Pre-term	LBW	1.5-1.9 Kg	Expired	<=1 day	Expired	<28 weeks	3-6 days
1737	2017	JDH	Female	Pre-term	LBW	1.0-1.4 Kg	Expired	<=1 day	Expired	34-36 weeks	<=24 hrs
1738	2017	JDH	Female		LBW	2.0-2.4 Kg	Discharged	<=1 day	Alive		3-6 days
1739	2017	JDH	Female		LBW	2.0-2.4 Kg	Discharged	<=1 day	Alive		3-6 days
1740	2017	JDH	Male		NBW	>=2.5 Kg	Discharged	<=1 day	Alive		7-14
1741	2017	JDH	Female		LBW	2.0-2.4 Kg	Discharged	<=1 day	Alive		7-14
1742	2017	JDH	Male		NBW	>=2.5 Kg	Discharged	<=1 day	Alive		3-6 days
1743	2017	JDH	Male		LBW	1.5-1.9 Kg	Discharged	<=1 day	Alive		24-48 hrs
1744	2017	JDH	Male		LBW	1.0-1.4 Kg	Refered/Absconded	<=1 day	Alive		<=24 hrs
1745	2017	JDH	Female		LBW	2.0-2.4 Kg	Expired	<=1 day	Expired		7-14
1746	2017	JDH	Female		LBW	2.0-2.4 Kg	Discharged	<=1 day	Alive		3-6 days
1747	2017	JDH	Female		LBW	2.0-2.4 Kg	Discharged	<=1 day	Alive		7-14
1748	2017	JDH	Female		NBW	>=2.5 Kg	Discharged	<=1 day	Alive		3-6 days
1749	2017	JDH	Female		LBW	1.5-1.9 Kg	Discharged	<=1 day	Alive		7-14
1750	2017	JDH	Female		LBW	1.5-1.9 Kg	Discharged	<=1 day	Alive		7-14
1751	2017	JDH	Female		NBW	>=2.5 Kg	Discharged	<=1 day	Alive		3-6 days
1752	2017	JDH	Male		LBW	1.5-1.9 Kg	Discharged	<=1 day	Alive		7-14
1753	2017	JDH	Male		LBW	2.0-2.4 Kg	Discharged	<=1 day	Alive		3-6 days
1754	2017	JDH	Female		LBW	2.0-2.4 Kg	Discharged	<=1 day	Alive		24-48 hrs
1755	2017	JDH	Female		NBW	>=2.5 Kg	Expired	<=1 day	Expired		24-48 hrs
1756	2017	JDH	Female		LBW	2.0-2.4 Kg	Discharged	<=1 day	Alive		7-14
1757	2017	JDH	Female		NBW	>=2.5 Kg	Discharged	<=1 day	Alive		<=24 hrs
1758	2017	JDH	Male		NBW	>=2.5 Kg	Discharged	<=1 day	Alive		24-48 hrs
1759	2017	JDH	Female		LBW	2.0-2.4 Kg	Discharged	<=1 day	Alive		3-6 days
1760	2017	JDH	Female		NBW	>=2.5 Kg	Discharged	<=1 day	Alive		3-6 days
1761	2017	JDH	Male		NBW	>=2.5 Kg	Discharged	<=1 day	Alive		3-6 days
1762	2017	JDH	Male		LBW	2.0-2.4 Kg	Discharged	<=1 day	Alive		24-48 hrs
1763	2017	JDH	Male		LBW	2.0-2.4 Kg	Discharged	<=1 day	Alive		24-48 hrs
1764	2017	JDH	Female		LBW	2.0-2.4 Kg	Discharged	<=1 day	Alive		24-48 hrs
1765	2017	JDH	Male		NBW	>=2.5 Kg	Discharged	<=1 day	Alive		>14
1766	2017	JDH	Male		NBW	>=2.5 Kg	Discharged	<=1 day	Alive		3-6 days
1767	2017	JDH	Male		NBW	>=2.5 Kg	Discharged	<=1 day	Alive		7-14
1768	2017	JDH	Female		LBW	2.0-2.4 Kg	Discharged	<=1 day	Alive		7-14
1769	2017	JDH	Male		NBW	>=2.5 Kg	Discharged	<=1 day	Alive		7-14
1770	2017	JDH	Female		LBW	2.0-2.4 Kg	Discharged	<=1 day	Alive		3-6 days
1771	2017	JDH	Female		LBW	2.0-2.4 Kg	Discharged	<=1 day	Alive		3-6 days
1772	2017	JDH	Female		LBW	2.0-2.4 Kg	Discharged	<=1 day	Alive		3-6 days
1773	2017	JDH	Female		LBW	2.0-2.4 Kg	Discharged	<=1 day	Alive		3-6 days
1774	2017	JDH	Male		NBW	>=2.5 Kg	Discharged	<=1 day	Alive		24-48 hrs
1775	2017	JDH	Male		LBW	2.0-2.4 Kg	Discharged	<=1 day	Alive		<=24 hrs
1776	2017	JDH	Male				Refered/Absconded	<=1 day	Alive		<=24 hrs
1777	2017	JDH	Male		NBW	>=2.5 Kg	Refered/Absconded	<=1 day	Alive		<=24 hrs
1778	2017	JDH	Male	Term	LBW	2.0-2.4 Kg	Discharged	<=1 day	Alive	37-42 weeks	7-14
1779	2017	JDH	Male	Term	NBW	>=2.5 Kg	Discharged	<=1 day	Alive	37-42 weeks	7-14
1780	2017	JDH	Male	Term	LBW	1.5-1.9 Kg	Discharged	<=1 day	Alive	37-42 weeks	3-6 days
1781	2017	JDH	Male	Pre-term	LBW	2.0-2.4 Kg	Discharged	<=1 day	Alive	34-36 weeks	3-6 days
1782	2017	JDH	Female	Pre-term	LBW	1.0-1.4 Kg	Discharged	<=1 day	Alive	<28 weeks	<=24 hrs
1783	2017	JDH	Male	Pre-term	LBW	1.0-1.4 Kg	Discharged	<=1 day	Alive	<28 weeks	<=24 hrs
1784	2017	JDH	Male	Term	NBW	>=2.5 Kg	Discharged	<=1 day	Alive	37-42 weeks	3-6 days
1785	2017	JDH	Male	Pre-term	LBW	1.0-1.4 Kg	Discharged	<=1 day	Alive	28-29 weeks	<=24 hrs
1786	2017	JDH	Female	Pre-term	LBW	1.0-1.4 Kg	Expired	<=1 day	Expired	28-29 weeks	3-6 days
1787	2017	JDH	Female	Pre-term	LBW	1.5-1.9 Kg	Discharged	<=1 day	Alive	28-29 weeks	7-14
1788	2017	JDH	Male	Pre-term	LBW	2.0-2.4 Kg	Discharged	<=1 day	Alive	28-29 weeks	3-6 days
1789	2017	JDH	Male	Term	NBW	>=2.5 Kg	Discharged	<=1 day	Alive	37-42 weeks	3-6 days
1790	2017	JDH	Female	Term	NBW	>=2.5 Kg	Discharged	<=1 day	Alive	37-42 weeks	3-6 days
1791	2017	JDH	Male	Term	LBW	2.0-2.4 Kg	Discharged	<=1 day	Alive	37-42 weeks	3-6 days
1792	2017	JDH	Male	Pre-term	NBW	>=2.5 Kg	Discharged	<=1 day	Alive	30-33 weeks	24-48 hrs
1793	2017	JDH	Female	Term	LBW	2.0-2.4 Kg	Discharged	<=1 day	Alive	37-42 weeks	24-48 hrs
1794	2017	JDH	Male	Pre-term	LBW	1.5-1.9 Kg	Discharged	<=1 day	Alive	34-36 weeks	>14
1795	2017	JDH	Female	Term	LBW	1.0-1.4 Kg	Discharged	<=1 day	Alive	37-42 weeks	>14
1796	2017	JDH	Female	Term	NBW	>=2.5 Kg	Discharged	<=1 day	Alive	37-42 weeks	7-14
1797	2017	JDH	Male		LBW	2.0-2.4 Kg	Discharged	<=1 day	Alive		3-6 days
1798	2017	JDH	Male	Pre-term	LBW	2.0-2.4 Kg	Discharged	<=1 day	Alive	34-36 weeks	3-6 days
1799	2017	JDH	Female	Term	LBW	1.0-1.4 Kg	Discharged	<=1 day	Alive	37-42 weeks	3-6 days
1800	2017	JDH	Female	Term	LBW	2.0-2.4 Kg	Expired	<=1 day	Expired	37-42 weeks	7-14
1801	2017	JDH	Male	Term	LBW	2.0-2.4 Kg	Discharged	<=1 day	Alive	37-42 weeks	7-14
1802	2017	JDH	Male	Term	NBW	>=2.5 Kg	Discharged	<=1 day	Alive	37-42 weeks	3-6 days
1803	2017	JDH	Male	Term	LBW	2.0-2.4 Kg	Discharged	<=1 day	Alive	37-42 weeks	3-6 days
1804	2017	JDH	Female	Term	LBW	2.0-2.4 Kg	Discharged	<=1 day	Alive	37-42 weeks	7-14
1805	2017	JDH	Female		LBW	1.5-1.9 Kg	Discharged	<=1 day	Alive		7-14
1806	2017	JDH	Female	Term	NBW	>=2.5 Kg	Discharged	<=1 day	Alive	37-42 weeks	24-48 hrs
1807	2017	JDH	Female	Term	LBW	2.0-2.4 Kg	Discharged	<=1 day	Alive	37-42 weeks	3-6 days
1808	2017	JDH	Female	Term	LBW	2.0-2.4 Kg	Discharged	<=1 day	Alive	37-42 weeks	3-6 days
1809	2017	JDH	Female	Pre-term	NBW	>=2.5 Kg	Discharged	<=1 day	Alive	34-36 weeks	3-6 days
1810	2017	JDH	Female	Term	LBW	1.5-1.9 Kg	Discharged	<=1 day	Alive	37-42 weeks	3-6 days
1811	2017	JDH	Male	Pre-term	NBW	>=2.5 Kg	Discharged	<=1 day	Alive	30-33 weeks	7-14
1812	2017	JDH	Female	Pre-term	LBW	1.5-1.9 Kg	Discharged	<=1 day	Alive	34-36 weeks	3-6 days
1813	2017	JDH	Female		LBW	2.0-2.4 Kg	Discharged	<=1 day	Alive		24-48 hrs
1814	2017	JDH	Male	Term			Discharged	<=1 day	Alive	37-42 weeks	7-14
1815	2017	JDH	Female	Pre-term	NBW	>=2.5 Kg	Discharged	<=1 day	Alive	34-36 weeks	3-6 days
1816	2017	JDH	Female	Term	LBW	2.0-2.4 Kg	Refered/Absconded	<=1 day	Alive	37-42 weeks	24-48 hrs
1817	2017	JDH	Male	Term	NBW	>=2.5 Kg	Discharged	<=1 day	Alive	37-42 weeks	>14
1818	2017	JDH	Male	Term	LBW	2.0-2.4 Kg	Discharged	<=1 day	Alive	37-42 weeks	7-14
1819	2017	JDH	Female	Term	LBW	2.0-2.4 Kg	Discharged	<=1 day	Alive	37-42 weeks	3-6 days
1820	2017	JDH	Female	Term	NBW	>=2.5 Kg	Discharged	<=1 day	Alive	37-42 weeks	3-6 days
1821	2017	JDH	Male	Term			Discharged	<=1 day	Alive	37-42 weeks	7-14
1822	2017	JDH	Male	Pre-term	LBW	2.0-2.4 Kg	Discharged	<=1 day	Alive	34-36 weeks	7-14
1823	2017	JDH	Male	Term	LBW	2.0-2.4 Kg	Expired	<=1 day	Expired	37-42 weeks	3-6 days
1824	2017	JDH	Male	Term	LBW	2.0-2.4 Kg	Expired	<=1 day	Expired	37-42 weeks	3-6 days
1825	2017	JDH	Female	Term	NBW	>=2.5 Kg	Discharged	<=1 day	Alive	37-42 weeks	3-6 days
1826	2017	JDH	Male	Term	LBW	1.5-1.9 Kg	Discharged	<=1 day	Alive	37-42 weeks	3-6 days
1827	2017	JDH	Female	Term	LBW	2.0-2.4 Kg	Expired	<=1 day	Expired	37-42 weeks	3-6 days
1828	2017	JDH	Female	Term	LBW	2.0-2.4 Kg	Discharged	<=1 day	Alive	37-42 weeks	3-6 days
1829	2017	JDH	Female	Pre-term	LBW	2.0-2.4 Kg	Discharged	<=1 day	Alive	34-36 weeks	3-6 days
1830	2017	JDH	Male	Pre-term	LBW	1.5-1.9 Kg	Discharged	<=1 day	Alive	34-36 weeks	3-6 days
1831	2017	JDH	Female	Term	NBW	>=2.5 Kg	Discharged	<=1 day	Alive	37-42 weeks	3-6 days
1832	2017	JDH	Male	Term	LBW	2.0-2.4 Kg	Discharged	<=1 day	Alive	37-42 weeks	3-6 days
1833	2017	JDH	Female	Pre-term	LBW	1.0-1.4 Kg	Discharged	<=1 day	Alive	30-33 weeks	7-14
1834	2017	JDH	Female	Term	LBW	2.0-2.4 Kg	Discharged	<=1 day	Alive	37-42 weeks	7-14
1835	2017	JDH	Female	Term	LBW	2.0-2.4 Kg	Discharged	<=1 day	Alive	37-42 weeks	24-48 hrs
1836	2017	JDH	Male	Pre-term	NBW	>=2.5 Kg	Discharged	<=1 day	Alive	34-36 weeks	24-48 hrs
1837	2017	JDH	Male	Term	NBW	>=2.5 Kg	Discharged	<=1 day	Alive	37-42 weeks	3-6 days
1838	2017	JDH	Male	Pre-term	LBW	1.0-1.4 Kg	Discharged	<=1 day	Alive	30-33 weeks	7-14
1839	2017	JDH	Male	Term	NBW	>=2.5 Kg	Discharged	<=1 day	Alive	37-42 weeks	3-6 days
1840	2017	JDH	Female	Pre-term	NBW	>=2.5 Kg	Discharged	<=1 day	Alive	34-36 weeks	7-14
1841	2017	JDH	Female	Term	LBW	2.0-2.4 Kg	Expired	<=1 day	Expired	37-42 weeks	7-14
1842	2017	JDH	Female	Term	NBW	>=2.5 Kg	Discharged	<=1 day	Alive	37-42 weeks	7-14
1843	2017	JDH	Male	Pre-term	LBW	2.0-2.4 Kg	Discharged	<=1 day	Alive	34-36 weeks	7-14
1844	2017	JDH	Male	Pre-term	NBW	>=2.5 Kg	Discharged	<=1 day	Alive	34-36 weeks	3-6 days
1845	2017	JDH	Female	Pre-term	LBW	2.0-2.4 Kg	Expired	<=1 day	Expired	34-36 weeks	3-6 days
1846	2017	JDH	Male	Term	NBW	>=2.5 Kg	Discharged	<=1 day	Alive	37-42 weeks	24-48 hrs
1847	2017	JDH	Male	Pre-term	LBW	2.0-2.4 Kg	Discharged	<=1 day	Alive	34-36 weeks	24-48 hrs
1848	2017	JDH	Male	Term	LBW	2.0-2.4 Kg	Discharged	<=1 day	Alive	37-42 weeks	24-48 hrs
1849	2017	JDH	Female	Pre-term	NBW	>=2.5 Kg	Discharged	<=1 day	Alive	34-36 weeks	3-6 days
1850	2017	JDH	Male	Term	NBW	>=2.5 Kg	Discharged	<=1 day	Alive	37-42 weeks	3-6 days
1851	2017	JDH	Female		LBW	1.5-1.9 Kg	Discharged	<=1 day	Alive		3-6 days
1852	2017	JDH	Male	Pre-term	NBW	>=2.5 Kg	Discharged	<=1 day	Alive	34-36 weeks	7-14
1853	2017	JDH	Male		NBW	>=2.5 Kg	Discharged	<=1 day	Alive		7-14
1854	2017	JDH	Male	Pre-term	NBW	>=2.5 Kg	Discharged	<=1 day	Alive	30-33 weeks	3-6 days
1855	2017	JDH	Female	Term	NBW	>=2.5 Kg	Discharged	<=1 day	Alive	37-42 weeks	3-6 days
1856	2017	JDH	Female	Pre-term	LBW	2.0-2.4 Kg	Discharged	<=1 day	Alive	34-36 weeks	3-6 days
1857	2017	JDH	Male	Pre-term	NBW	>=2.5 Kg	Discharged	<=1 day	Alive	34-36 weeks	3-6 days
1858	2017	JDH	Male	Term			Discharged	<=1 day	Alive	37-42 weeks	7-14
1859	2017	JDH	Male	Term	LBW	1.5-1.9 Kg	Discharged	<=1 day	Alive	37-42 weeks	3-6 days
1860	2017	JDH	Male	Pre-term	NBW	>=2.5 Kg	Discharged	<=1 day	Alive	34-36 weeks	3-6 days
1861	2017	JDH	Female	Term			Discharged	<=1 day	Alive	37-42 weeks	3-6 days
1862	2017	JDH	Male	Term	LBW	2.0-2.4 Kg	Discharged	<=1 day	Alive	37-42 weeks	>14
1863	2017	JDH	Male	Pre-term	NBW	>=2.5 Kg	Discharged	<=1 day	Alive	34-36 weeks	3-6 days
1864	2017	JDH	Female	Term	NBW	>=2.5 Kg	Discharged	<=1 day	Alive	37-42 weeks	3-6 days
1865	2017	JDH	Male	Term	NBW	>=2.5 Kg	Discharged	<=1 day	Alive	37-42 weeks	3-6 days
1866	2017	JDH	Male	Term	LBW	2.0-2.4 Kg	Discharged	<=1 day	Alive	37-42 weeks	3-6 days
1867	2017	JDH	Male	Term	NBW	>=2.5 Kg	Discharged	<=1 day	Alive	37-42 weeks	3-6 days
1868	2017	JDH	Female	Term	NBW	>=2.5 Kg	Discharged	<=1 day	Alive	37-42 weeks	3-6 days
1869	2017	JDH	Male	Term	NBW	>=2.5 Kg	Discharged	<=1 day	Alive	37-42 weeks	3-6 days
1870	2017	JDH	Female	Term	NBW	>=2.5 Kg	Discharged	<=1 day	Alive	>42 weeks	3-6 days
1871	2017	JDH	Male				Discharged	<=1 day	Alive		3-6 days
1872	2017	JDH	Female	Term	LBW	2.0-2.4 Kg	Discharged	<=1 day	Alive	37-42 weeks	3-6 days
1873	2017	JDH	Male	Term	LBW	2.0-2.4 Kg	Discharged	<=1 day	Alive	37-42 weeks	3-6 days
1874	2017	JDH	Male	Term	LBW	1.5-1.9 Kg	Expired	<=1 day	Expired	37-42 weeks	3-6 days
1875	2017	JDH	Female	Term	LBW	2.0-2.4 Kg	Discharged	<=1 day	Alive	37-42 weeks	>14
1876	2017	JDH	Female	Term	NBW	>=2.5 Kg	Discharged	<=1 day	Alive	37-42 weeks	>14
1877	2017	JDH	Male	Pre-term	LBW	2.0-2.4 Kg	Discharged	<=1 day	Alive	34-36 weeks	3-6 days
1878	2017	JDH	Female	Term	LBW	2.0-2.4 Kg	Discharged	<=1 day	Alive	37-42 weeks	3-6 days
1879	2017	JDH	Female	Term	LBW	2.0-2.4 Kg	Discharged	<=1 day	Alive	37-42 weeks	3-6 days
1880	2017	JDH	Male	Term	LBW	2.0-2.4 Kg	Expired	<=1 day	Expired	37-42 weeks	3-6 days
1881	2017	JDH	Male	Term	LBW	2.0-2.4 Kg	Discharged	<=1 day	Alive	37-42 weeks	7-14
1882	2017	JDH	Female	Term	LBW	2.0-2.4 Kg	Discharged	<=1 day	Alive	37-42 weeks	7-14
1883	2017	JDH	Male	Term	LBW	2.0-2.4 Kg	Discharged	<=1 day	Alive	37-42 weeks	7-14
1884	2017	JDH	Female		LBW	2.0-2.4 Kg	Discharged	<=1 day	Alive		7-14
1885	2017	JDH	Male		NBW	>=2.5 Kg	Discharged	<=1 day	Alive		7-14
1886	2017	JDH	Male	Term			Discharged	<=1 day	Alive	37-42 weeks	3-6 days
1887	2017	JDH	Male		NBW	>=2.5 Kg	Discharged	<=1 day	Alive		7-14
1888	2017	JDH	Male	Pre-term	NBW	>=2.5 Kg	Discharged	<=1 day	Alive	34-36 weeks	7-14
1889	2017	JDH	Male	Pre-term	LBW	1.5-1.9 Kg	Discharged	<=1 day	Alive	34-36 weeks	3-6 days
1890	2017	JDH	Female	Term	LBW	2.0-2.4 Kg	Discharged	<=1 day	Alive	37-42 weeks	3-6 days
1891	2017	JDH	Female	Term	NBW	>=2.5 Kg	Discharged	<=1 day	Alive	37-42 weeks	3-6 days
1892	2017	JDH	Male		NBW	>=2.5 Kg	Discharged	<=1 day	Alive		3-6 days
1893	2017	JDH	Female	Term	NBW	>=2.5 Kg	Discharged	<=1 day	Alive	37-42 weeks	7-14
1894	2017	JDH	Female	Term	LBW	1.0-1.4 Kg	Discharged	<=1 day	Alive	37-42 weeks	3-6 days
1895	2017	JDH	Female	Term	NBW	>=2.5 Kg	Discharged	<=1 day	Alive	37-42 weeks	3-6 days
1896	2017	JDH	Female	Term	NBW	>=2.5 Kg	Discharged	<=1 day	Alive	37-42 weeks	7-14
1897	2017	JDH	Male	Term	NBW	>=2.5 Kg	Discharged	<=1 day	Alive	37-42 weeks	3-6 days
1898	2017	JDH	Male		NBW	>=2.5 Kg	Discharged	<=1 day	Alive		7-14
1899	2017	JDH	Male		NBW	>=2.5 Kg	Discharged	<=1 day	Alive		7-14
1900	2017	JDH	Male	Term	NBW	>=2.5 Kg	Discharged	<=1 day	Alive	37-42 weeks	3-6 days
1901	2017	JDH	Male	Term	NBW	>=2.5 Kg	Discharged	<=1 day	Alive	37-42 weeks	3-6 days
1902	2017	JDH	Male	Term	NBW	>=2.5 Kg	Discharged	<=1 day	Alive	37-42 weeks	7-14
1903	2017	JDH	Male	Term	NBW	>=2.5 Kg	Discharged	<=1 day	Alive	37-42 weeks	3-6 days
1904	2017	JDH	Male	Pre-term	LBW	1.5-1.9 Kg	Discharged	<=1 day	Alive	30-33 weeks	3-6 days
1905	2017	JDH	Female	Pre-term	LBW	2.0-2.4 Kg	Discharged	<=1 day	Alive	30-33 weeks	3-6 days
1906	2017	JDH	Female	Term	NBW	>=2.5 Kg	Discharged	<=1 day	Alive	37-42 weeks	3-6 days
1907	2017	JDH	Female	Term	NBW	>=2.5 Kg	Discharged	<=1 day	Alive	37-42 weeks	3-6 days
1908	2017	JDH	Male	Term	NBW	>=2.5 Kg	Discharged	<=1 day	Alive	37-42 weeks	7-14
1909	2017	JDH	Male	Term	LBW	2.0-2.4 Kg	Discharged	<=1 day	Alive	>42 weeks	3-6 days
1910	2017	JDH	Male	Term	NBW	>=2.5 Kg	Discharged	<=1 day	Alive	37-42 weeks	3-6 days
1911	2017	JDH	Female	Term	LBW	2.0-2.4 Kg	Discharged	<=1 day	Alive	37-42 weeks	7-14
1912	2017	JDH	Female	Term	NBW	>=2.5 Kg	Discharged	<=1 day	Alive	37-42 weeks	3-6 days
1913	2017	JDH	Male	Term	LBW	2.0-2.4 Kg	Discharged	<=1 day	Alive	37-42 weeks	24-48 hrs
1914	2017	JDH	Female	Term	NBW	>=2.5 Kg	Discharged	<=1 day	Alive	37-42 weeks	3-6 days
1915	2017	JDH	Male	Term	NBW	>=2.5 Kg	Discharged	<=1 day	Alive	37-42 weeks	3-6 days
1916	2017	JDH	Female	Term	LBW	2.0-2.4 Kg	Discharged	<=1 day	Alive	37-42 weeks	7-14
1917	2017	JDH	Male	Term	NBW	>=2.5 Kg	Discharged	<=1 day	Alive	37-42 weeks	3-6 days
1918	2017	JDH	Male	Term	LBW	2.0-2.4 Kg	Discharged	<=1 day	Alive	37-42 weeks	3-6 days
1919	2017	JDH	Male	Term	NBW	>=2.5 Kg	Discharged	<=1 day	Alive	37-42 weeks	3-6 days
1920	2017	JDH	Male	Term	NBW	>=2.5 Kg	Discharged	<=1 day	Alive	37-42 weeks	3-6 days
1921	2017	JDH	Male		NBW	>=2.5 Kg	Discharged	<=1 day	Alive		3-6 days
1922	2017	JDH	Male	Term	NBW	>=2.5 Kg	Discharged	<=1 day	Alive	37-42 weeks	3-6 days
1923	2017	JDH	Male	Pre-term	LBW	1.5-1.9 Kg	Expired	<=1 day	Expired	30-33 weeks	<=24 hrs
1924	2017	JDH	Male	Term	LBW	2.0-2.4 Kg	Discharged	<=1 day	Alive	37-42 weeks	24-48 hrs
1925	2017	JDH	Male	Term	NBW	>=2.5 Kg	Discharged	<=1 day	Alive	37-42 weeks	3-6 days
1926	2017	JDH	Female	Term	NBW	>=2.5 Kg	Discharged	<=1 day	Alive	37-42 weeks	3-6 days
1927	2017	JDH	Female	Term	NBW	>=2.5 Kg	Discharged	<=1 day	Alive	37-42 weeks	3-6 days
1928	2017	JDH	Female	Term	NBW	>=2.5 Kg	Discharged	<=1 day	Alive	37-42 weeks	3-6 days
1929	2017	JDH	Male	Term	NBW	>=2.5 Kg	Discharged	<=1 day	Alive	37-42 weeks	24-48 hrs
1930	2017	JDH	Female	Term	LBW	2.0-2.4 Kg	Discharged	<=1 day	Alive	37-42 weeks	3-6 days
1931	2017	JDH	Female	Term	NBW	>=2.5 Kg	Discharged	<=1 day	Alive	37-42 weeks	3-6 days
1932	2017	JDH	Male	Term	NBW	>=2.5 Kg	Discharged	<=1 day	Alive	37-42 weeks	3-6 days
1933	2017	JDH	Male	Term	NBW	>=2.5 Kg	Discharged	<=1 day	Alive	37-42 weeks	7-14
1934	2017	JDH	Female	Term	NBW	>=2.5 Kg	Discharged	<=1 day	Alive	37-42 weeks	3-6 days
1935	2017	JDH	Female	Term	NBW	>=2.5 Kg	Discharged	<=1 day	Alive	37-42 weeks	3-6 days
1936	2017	JDH	Female	Term	LBW	1.5-1.9 Kg	Discharged	<=1 day	Alive	37-42 weeks	3-6 days
1937	2017	JDH	Female	Term			Discharged	<=1 day	Alive	37-42 weeks	7-14
1938	2017	JDH	Female	Term	NBW	>=2.5 Kg	Discharged	<=1 day	Alive	37-42 weeks	3-6 days
1939	2017	JDH	Female	Term	LBW	2.0-2.4 Kg	Discharged	<=1 day	Alive	37-42 weeks	24-48 hrs
1940	2017	JDH	Male				Discharged	<=1 day	Alive		3-6 days
1941	2017	JDH	Male		NBW	>=2.5 Kg	Discharged	<=1 day	Alive		24-48 hrs
1942	2017	JDH	Female		NBW	>=2.5 Kg	Discharged	<=1 day	Alive		3-6 days
1943	2017	JDH	Female		NBW	>=2.5 Kg	Discharged	<=1 day	Alive		3-6 days
1944	2017	JDH	Female		NBW	>=2.5 Kg	Discharged	<=1 day	Alive		3-6 days
1945	2017	JDH	Female		NBW	>=2.5 Kg	Discharged	<=1 day	Alive		3-6 days
1946	2017	JDH	Male		LBW	1.5-1.9 Kg	Discharged	<=1 day	Alive		24-48 hrs
1947	2017	JDH	Male		LBW	2.0-2.4 Kg	Discharged	<=1 day	Alive		3-6 days
1948	2017	JDH	Male		NBW	>=2.5 Kg	Discharged	<=1 day	Alive		7-14
1949	2017	JDH	Female		NBW	>=2.5 Kg	Discharged	<=1 day	Alive		<=24 hrs
1950	2017	JDH	Male		NBW	>=2.5 Kg	Discharged	<=1 day	Alive		3-6 days
1951	2017	JDH	Female		LBW	2.0-2.4 Kg	Discharged	<=1 day	Alive		3-6 days
1952	2017	JDH	Female		NBW	>=2.5 Kg	Discharged	<=1 day	Alive		24-48 hrs
1953	2017	JDH	Male		NBW	>=2.5 Kg	Discharged	<=1 day	Alive		3-6 days
1954	2017	JDH	Female		NBW	>=2.5 Kg	Discharged	<=1 day	Alive		7-14
1955	2017	JDH	Female		LBW	1.5-1.9 Kg	Discharged	<=1 day	Alive		3-6 days
1956	2017	JDH	Male		LBW	2.0-2.4 Kg	Discharged	<=1 day	Alive		24-48 hrs
1957	2017	JDH	Female		NBW	>=2.5 Kg	Discharged	<=1 day	Alive		3-6 days
1958	2017	JDH	Female		NBW	>=2.5 Kg	Discharged	<=1 day	Alive		7-14
1959	2017	JDH	Female		LBW	1.0-1.4 Kg	Discharged	<=1 day	Alive		7-14
1960	2017	JDH	Female		LBW	1.5-1.9 Kg	Discharged	<=1 day	Alive		24-48 hrs
1961	2017	JDH	Male		LBW	2.0-2.4 Kg	Refered/Absconded	<=1 day	Alive		3-6 days
1962	2017	JDH	Male				Discharged	<=1 day	Alive		3-6 days
1963	2017	JDH	Female		LBW	1.5-1.9 Kg	Discharged	<=1 day	Alive		3-6 days
1964	2017	JDH	Male		NBW	>=2.5 Kg	Discharged	<=1 day	Alive		3-6 days
1965	2017	JDH	Male		NBW	>=2.5 Kg	Discharged	<=1 day	Alive		3-6 days
1966	2017	JDH	Female	Pre-term	LBW	1.5-1.9 Kg	Discharged	<=1 day	Alive	30-33 weeks	3-6 days
1967	2017	JDH	Male		NBW	>=2.5 Kg	Refered/Absconded	<=1 day	Alive		3-6 days
1968	2017	JDH	Female	Pre-term	LBW	2.0-2.4 Kg	Discharged	<=1 day	Alive	34-36 weeks	3-6 days
1969	2017	JDH	Female	Term	NBW	>=2.5 Kg	Discharged	<=1 day	Alive	37-42 weeks	7-14
1970	2017	JDH	Male	Term	LBW	2.0-2.4 Kg	Discharged	<=1 day	Alive	37-42 weeks	24-48 hrs
1971	2017	JDH	Female	Term	LBW	2.0-2.4 Kg	Discharged	<=1 day	Alive	37-42 weeks	24-48 hrs
1972	2017	JDH	Female	Term	LBW	2.0-2.4 Kg	Discharged	<=1 day	Alive	37-42 weeks	24-48 hrs
1973	2017	JDH	Male	Term	NBW	>=2.5 Kg	Discharged	<=1 day	Alive	37-42 weeks	7-14
1974	2017	JDH	Male	Term	NBW	>=2.5 Kg	Discharged	<=1 day	Alive	37-42 weeks	3-6 days
1975	2017	JDH	Female	Term	NBW	>=2.5 Kg	Discharged	<=1 day	Alive	37-42 weeks	3-6 days
1976	2017	JDH	Male		NBW	>=2.5 Kg	Discharged	<=1 day	Alive		7-14
1977	2017	JDH	Male	Term	NBW	>=2.5 Kg	Discharged	<=1 day	Alive	37-42 weeks	3-6 days
1978	2017	JDH	Male	Term	NBW	>=2.5 Kg	Discharged	<=1 day	Alive	37-42 weeks	3-6 days
1979	2017	JDH	Male	Term	LBW	2.0-2.4 Kg	Discharged	<=1 day	Alive	37-42 weeks	3-6 days
1980	2017	JDH	Female	Term	NBW	>=2.5 Kg	Discharged	<=1 day	Alive	37-42 weeks	7-14
1981	2017	JDH	Female	Pre-term	LBW	2.0-2.4 Kg	Discharged	<=1 day	Alive	34-36 weeks	7-14
1982	2017	JDH	Female	Term	LBW	2.0-2.4 Kg	Discharged	<=1 day	Alive	>42 weeks	3-6 days
1983	2017	JDH	Female	Term	LBW	2.0-2.4 Kg	Discharged	<=1 day	Alive	37-42 weeks	3-6 days
1984	2017	JDH	Female	Term	LBW	2.0-2.4 Kg	Discharged	<=1 day	Alive	37-42 weeks	3-6 days
1985	2017	JDH	Male	Term	NBW	>=2.5 Kg	Discharged	<=1 day	Alive	37-42 weeks	3-6 days
1986	2017	JDH	Male		LBW	2.0-2.4 Kg	Discharged	<=1 day	Alive		3-6 days
1987	2017	JDH	Male	Term	NBW	>=2.5 Kg	Discharged	<=1 day	Alive	37-42 weeks	7-14
1988	2017	JDH	Male	Pre-term	LBW	2.0-2.4 Kg	Refered/Absconded	<=1 day	Alive	34-36 weeks	3-6 days
1989	2017	JDH	Male	Term	NBW	>=2.5 Kg	Discharged	<=1 day	Alive	37-42 weeks	3-6 days
1990	2017	JDH	Male	Term	LBW	2.0-2.4 Kg	Discharged	<=1 day	Alive	37-42 weeks	7-14
1991	2017	JDH	Male	Term	NBW	>=2.5 Kg	Discharged	<=1 day	Alive	37-42 weeks	7-14
1992	2017	JDH	Male		NBW	>=2.5 Kg	Refered/Absconded	<=1 day	Alive		<=24 hrs
1993	2017	JDH	Female	Term			Discharged	<=1 day	Alive	37-42 weeks	3-6 days
1994	2017	JDH	Female	Pre-term	LBW	1.0-1.4 Kg	Discharged	<=1 day	Alive	30-33 weeks	3-6 days
1995	2017	JDH	Male	Pre-term	LBW	1.5-1.9 Kg	Expired	<=1 day	Expired	30-33 weeks	7-14
1996	2017	JDH	Female				Discharged	<=1 day	Alive		7-14
1997	2017	JDH	Female	Term	NBW	>=2.5 Kg	Discharged	<=1 day	Alive	37-42 weeks	3-6 days
1998	2017	JDH	Female	Pre-term	NBW	>=2.5 Kg	Discharged	<=1 day	Alive	34-36 weeks	7-14
1999	2017	JDH	Male	Pre-term	LBW	2.0-2.4 Kg	Discharged	<=1 day	Alive	34-36 weeks	3-6 days
[truncated: 5 more rows]
